# Supplementary material for: Evaluation of Microbe-Driven Soil Organic Matter Quantity and Quality by Thermodynamic Theory
Source: mBio. 2021 Feb 23;12(1):e03252-20. doi: 10.1128/mBio.03252-20 (PMC8545108; doi:10.1128/mBio.03252-20)
Supplement: TABLE S1 [file mbio.03252-20-st001.xlsx]

## Sheet: Sheet1
Table S1 Detailed information of field experimental sites
Sites	pH	TOC	TN	TP	TK	MAT	MAP	Longitude	Latitude
	00:01:02.500000	(g/kg)	(g/kg)	(g/kg)	(g/kg)	(°C)	(mm)
CS	6.6	12.6	1.75	0.73	/	16.6	1321	120°42'	31°33'
GL	5.7	9.2	/	/	/	19.3	1950	109°40'	26°23'
HZ	6.05	14.9	/	/	/	22	2200	114°40'	23°09'
JX	6.42	16.7	/	/	/	17.7	1549	116°10'	28°21'
WC	6.6	20.4	/	/	/	17	1370	112°80'	28°37'
YT	4.8	6.7-9.8	0.46-0.57	/	/	17.6	1795	116°55'	28°15'
MAP: mean annual precipitation; MAT: mean annual temperature; TN, TP, TK: total nitrogen, phosphorus, potassium.
