# Supplementary material for: Evaluation of Microbe-Driven Soil Organic Matter Quantity and Quality by Thermodynamic Theory
Source: mBio. 2021 Feb 23;12(1):e03252-20. doi: 10.1128/mBio.03252-20 (PMC8545108; doi:10.1128/mBio.03252-20)
Supplement: TABLE S2 [file mbio.03252-20-st002.xlsx]

## Sheet: Table S2
Table S2 Detailed taxonomic information of bacterial phylotypes detected in spearman correlation with DOM median Gibbs free energy (GFE) and SOM content
OTU ID	Correlation coefficient with SOM	Statistic p val of correlation with SOM	Correlation coefficient with mean Gibbs free energy	Statistic p val of correlation with median Gibbs free energy	Abundance(‰)	Phylum	Class	Order	Family	Genus	Significant correlation with?
otu0001	-0.284095	0.0373495	0.52999	3.76e-05	7.51852	Alphaproteobacteria	Alphaproteobacteria	Rhizobiales	unclassified_Rhizobiales	unclassified_Rhizobiales	both
otu0002	-0.2428	0.0768877	0.585761	3.27e-06	8.16667	Alphaproteobacteria	Alphaproteobacteria	Rhizobiales	unclassified_Rhizobiales	unclassified_Rhizobiales	Gibbs free energy of DOM
otu0003	-0.464379	0.000404288	0.249125	0.0692766	5.81481	Others	unclassified_Bacteria	unclassified_Bacteria	unclassified_Bacteria	unclassified_Bacteria	SOM
otu0004	-0.162448	0.240544	0.60302	1.4e-06	6.01852	Alphaproteobacteria	Alphaproteobacteria	Rhizobiales	unclassified_Rhizobiales	unclassified_Rhizobiales	Gibbs free energy of DOM
otu0005	-0.554868	1.34e-05	0.366429	0.00642666	5.25926	Others	unclassified_Bacteria	unclassified_Bacteria	unclassified_Bacteria	unclassified_Bacteria	both
otu0008	-0.316365	0.0197737	0.496429	0.000134628	4.42593	Alphaproteobacteria	Alphaproteobacteria	Rhizobiales	unclassified_Rhizobiales	unclassified_Rhizobiales	both
otu0009	-0.197468	0.152353	0.549936	1.65e-05	4.12963	Alphaproteobacteria	Alphaproteobacteria	Rhizobiales	unclassified_Rhizobiales	unclassified_Rhizobiales	Gibbs free energy of DOM
otu0013	-0.362557	0.00705492	0.452224	0.00059693	4.27778	Alphaproteobacteria	Alphaproteobacteria	Rhizobiales	Bradyrhizobiaceae	Bradyrhizobium	both
otu0015	-0.523604	4.85e-05	0.35789	0.00788286	3.12963	Others	unclassified_Bacteria	unclassified_Bacteria	unclassified_Bacteria	unclassified_Bacteria	both
otu0016	-0.487223	0.000186704	0.457428	0.000506101	3.72222	Others	unclassified_Bacteria	unclassified_Bacteria	unclassified_Bacteria	unclassified_Bacteria	both
otu0018	-0.190223	0.168278	-0.479422	0.000244561	3.24074	Actinobacteria	Actinobacteria	Actinomycetales	Micrococcaceae	Arthrobacter	Gibbs free energy of DOM
otu0019	-0.0365989	0.792751	-0.406183	0.00230721	3.27778	Actinobacteria	Actinobacteria	Actinomycetales	Micrococcaceae	Arthrobacter	Gibbs free energy of DOM
otu0021	-0.556539	1.24e-05	0.243495	0.0760203	3.66667	Others	unclassified_Bacteria	unclassified_Bacteria	unclassified_Bacteria	unclassified_Bacteria	SOM
otu0022	-0.723986	6.15e-10	0.151308	0.274759	3.44444	Betaproteobacteria	Betaproteobacteria	unclassified_Betaproteobacteria	unclassified_Betaproteobacteria	unclassified_Betaproteobacteria	SOM
otu0023	0.475904	0.000275636	-0.449177	0.000656688	3.18519	Betaproteobacteria	Betaproteobacteria	Hydrogenophilales	Hydrogenophilaceae	Thiobacillus	both
otu0024	-0.502549	0.00010776	0.400505	0.00269141	3.74074	Others	unclassified_Bacteria	unclassified_Bacteria	unclassified_Bacteria	unclassified_Bacteria	both
otu0025	-0.189294	0.170405	0.460057	0.000465146	3.46296	Others	Nitrospira	Nitrospirales	Nitrospiraceae	Nitrospira	Gibbs free energy of DOM
otu0027	0.369942	0.00589937	-0.52091	5.38e-05	2.74074	Betaproteobacteria	Betaproteobacteria	Hydrogenophilales	Hydrogenophilaceae	Thiobacillus	both
otu0028	-0.254418	0.0633803	0.527111	4.22e-05	3.05556	Alphaproteobacteria	Alphaproteobacteria	Rhizobiales	unclassified_Rhizobiales	unclassified_Rhizobiales	Gibbs free energy of DOM
otu0029	-0.173766	0.208891	0.516589	6.36e-05	2.88889	Deltaproteobacteria	Deltaproteobacteria	Desulfuromonadales	Geobacteraceae	Geobacter	Gibbs free energy of DOM
otu0030	-0.555179	1.32e-05	0.1645	0.234576	3.01852	Betaproteobacteria	Betaproteobacteria	unclassified_Betaproteobacteria	unclassified_Betaproteobacteria	unclassified_Betaproteobacteria	SOM
otu0031	0.336017	0.012987	-0.534012	3.2e-05	2.57407	Chloroflexi	Anaerolineae	Anaerolineales	Anaerolineaceae	unclassified_Anaerolineaceae	both
otu0033	0.321207	0.0178709	-0.389996	0.00355444	2.68519	Chloroflexi	Anaerolineae	Anaerolineales	Anaerolineaceae	unclassified_Anaerolineaceae	both
otu0034	-0.353986	0.00863903	-0.264149	0.0535939	3.24074	Alphaproteobacteria	Alphaproteobacteria	Rhizobiales	Bradyrhizobiaceae	Bradyrhizobium	SOM
otu0035	0.406189	0.00230686	-0.312007	0.0216307	2.27778	Chloroflexi	Anaerolineae	Anaerolineales	Anaerolineaceae	unclassified_Anaerolineaceae	both
otu0037	-0.29587	0.0298401	0.582917	3.75e-06	2.64815	Deltaproteobacteria	Deltaproteobacteria	Desulfuromonadales	Geobacteraceae	Geobacter	both
otu0039	-0.0577748	0.678164	0.520967	5.37e-05	3.05556	Others	Nitrospira	Nitrospirales	Nitrospiraceae	Nitrospira	Gibbs free energy of DOM
otu0040	-0.13405	0.333852	-0.343258	0.0110496	2.2963	Actinobacteria	Actinobacteria	Actinomycetales	Micrococcaceae	Arthrobacter	Gibbs free energy of DOM
otu0044	0.391231	0.00344176	-0.380509	0.0045347	2.33333	Deltaproteobacteria	Deltaproteobacteria	unclassified_Deltaproteobacteria	unclassified_Deltaproteobacteria	unclassified_Deltaproteobacteria	both
otu0045	-0.593917	2.2e-06	0.212291	0.123284	2.48148	Betaproteobacteria	Betaproteobacteria	Burkholderiales	unclassified_Burkholderiales	unclassified_Burkholderiales	SOM
otu0046	-0.465028	0.000395811	0.0754653	0.587575	2.46296	Alphaproteobacteria	Alphaproteobacteria	Rhizobiales	unclassified_Rhizobiales	unclassified_Rhizobiales	SOM
otu0047	-0.119597	0.389024	0.634391	2.59e-07	2.81481	Alphaproteobacteria	Alphaproteobacteria	Rhizobiales	unclassified_Rhizobiales	unclassified_Rhizobiales	Gibbs free energy of DOM
otu0052	-0.126265	0.362931	-0.38898	0.00364965	2.18519	Actinobacteria	Actinobacteria	Actinomycetales	Micrococcaceae	Arthrobacter	Gibbs free energy of DOM
otu0054	0.418722	0.00162636	-0.192134	0.163965	2.25926	Deltaproteobacteria	Deltaproteobacteria	unclassified_Deltaproteobacteria	unclassified_Deltaproteobacteria	unclassified_Deltaproteobacteria	SOM
otu0055	-0.182718	0.186021	-0.463067	0.000421957	2.11111	Actinobacteria	Actinobacteria	Actinomycetales	Micrococcaceae	Arthrobacter	Gibbs free energy of DOM
otu0056	0.365564	0.00656255	-0.412756	0.00192397	2.35185	Chloroflexi	Anaerolineae	Anaerolineales	Anaerolineaceae	unclassified_Anaerolineaceae	both
otu0058	-0.287027	0.035347	0.0579452	0.677267	2.31481	Others	Chloroplast	unclassified_Chloroplast	Chloroplast	Chlorophyta	SOM
otu0060	0.366082	0.00648079	-0.457813	0.000499897	2.48148	Betaproteobacteria	Betaproteobacteria	Hydrogenophilales	Hydrogenophilaceae	Thiobacillus	both
otu0061	-0.201785	0.143408	0.457372	0.000507011	2.51852	Others	Nitrospira	Nitrospirales	Nitrospiraceae	Nitrospira	Gibbs free energy of DOM
otu0062	-0.0439447	0.752365	-0.382306	0.00433258	2.05556	Actinobacteria	Actinobacteria	Actinomycetales	Micrococcaceae	Arthrobacter	Gibbs free energy of DOM
otu0063	-0.234386	0.0880207	0.302475	0.0262107	2.46296	Acidobacteria	Acidobacteria_Gp6	unclassified_Acidobacteria_Gp6	unclassified_Acidobacteria_Gp6	Gp6	Gibbs free energy of DOM
otu0064	0.352248	0.00899557	-0.13051	0.346889	2.24074	Chloroflexi	Anaerolineae	Anaerolineales	Anaerolineaceae	unclassified_Anaerolineaceae	SOM
otu0067	-0.162427	0.240606	0.637746	2.14e-07	2.62963	Others	unclassified_Bacteria	unclassified_Bacteria	unclassified_Bacteria	unclassified_Bacteria	Gibbs free energy of DOM
otu0068	-0.399208	0.00278677	0.328221	0.0153916	2.44444	Acidobacteria	Acidobacteria_Gp6	unclassified_Acidobacteria_Gp6	unclassified_Acidobacteria_Gp6	Gp6	both
otu0071	-0.491141	0.000162628	0.362626	0.0070433	2.05556	Others	unclassified_Bacteria	unclassified_Bacteria	unclassified_Bacteria	unclassified_Bacteria	both
otu0074	0.174364	0.207304	0.375602	0.00512945	2.01852	Chloroflexi	unclassified_Chloroflexi	unclassified_Chloroflexi	unclassified_Chloroflexi	unclassified_Chloroflexi	Gibbs free energy of DOM
otu0075	-0.0789166	0.570556	0.641694	1.71e-07	2.31481	Others	unclassified_Bacteria	unclassified_Bacteria	unclassified_Bacteria	unclassified_Bacteria	Gibbs free energy of DOM
otu0077	-0.556087	1.27e-05	0.237781	0.0833861	1.98148	Alphaproteobacteria	Alphaproteobacteria	Rhizobiales	unclassified_Rhizobiales	unclassified_Rhizobiales	SOM
otu0078	-0.306639	0.0241189	0.0260581	0.851631	2	Others	Chloroplast	unclassified_Chloroplast	Chloroplast	Chlorophyta	SOM
otu0081	-0.205761	0.135522	0.54938	1.69e-05	2.2963	Others	unclassified_Bacteria	unclassified_Bacteria	unclassified_Bacteria	unclassified_Bacteria	Gibbs free energy of DOM
otu0082	0.388333	0.00371137	-0.470787	0.00032729	1.87037	Betaproteobacteria	Betaproteobacteria	Hydrogenophilales	Hydrogenophilaceae	Thiobacillus	both
otu0083	0.118017	0.395365	0.484574	0.000204771	2.05556	Deltaproteobacteria	Deltaproteobacteria	Desulfuromonadales	Geobacteraceae	Geobacter	Gibbs free energy of DOM
otu0085	-0.536228	2.93e-05	0.199478	0.14814	2.18519	Betaproteobacteria	Betaproteobacteria	unclassified_Betaproteobacteria	unclassified_Betaproteobacteria	unclassified_Betaproteobacteria	SOM
otu0086	0.36959	0.00595051	-0.486742	0.000189869	1.90741	Betaproteobacteria	Betaproteobacteria	Hydrogenophilales	Hydrogenophilaceae	Thiobacillus	both
otu0087	0.313831	0.0208362	-0.222976	0.105089	1.66667	Chloroflexi	Anaerolineae	Anaerolineales	Anaerolineaceae	unclassified_Anaerolineaceae	SOM
otu0088	-0.603627	1.35e-06	0.0691693	0.619195	2.09259	Betaproteobacteria	Betaproteobacteria	unclassified_Betaproteobacteria	unclassified_Betaproteobacteria	unclassified_Betaproteobacteria	SOM
otu0089	0.271661	0.0469089	-0.0674156	0.62813	2.2037	Chloroflexi	Anaerolineae	Anaerolineales	Anaerolineaceae	unclassified_Anaerolineaceae	SOM
otu0090	-0.0502428	0.718252	0.536569	2.88e-05	2.05556	Others	Nitrospira	Nitrospirales	Nitrospiraceae	Nitrospira	Gibbs free energy of DOM
otu0092	0.288202	0.0345701	0.372115	0.00559257	1.90741	Chloroflexi	Anaerolineae	Anaerolineales	Anaerolineaceae	unclassified_Anaerolineaceae	both
otu0094	0.276272	0.0431537	-0.288101	0.0346362	1.61111	Chloroflexi	Anaerolineae	Anaerolineales	Anaerolineaceae	unclassified_Anaerolineaceae	both
otu0095	-0.12597	0.364065	0.610283	9.61e-07	1.96296	Deltaproteobacteria	Deltaproteobacteria	Desulfuromonadales	Geobacteraceae	Geobacter	Gibbs free energy of DOM
otu0096	-0.64109	1.77e-07	0.27748	0.0422124	1.98148	Betaproteobacteria	Betaproteobacteria	unclassified_Betaproteobacteria	unclassified_Betaproteobacteria	unclassified_Betaproteobacteria	both
otu0097	0.407817	0.0022061	-0.575822	5.22e-06	1.83333	Betaproteobacteria	Betaproteobacteria	Hydrogenophilales	Hydrogenophilaceae	Thiobacillus	both
otu0098	-0.473328	0.000300634	0.24347	0.0760518	1.77778	Others	unclassified_Bacteria	unclassified_Bacteria	unclassified_Bacteria	unclassified_Bacteria	SOM
otu0099	-0.610397	9.55e-07	0.469224	0.000344731	2.18519	Acidobacteria	Acidobacteria_Gp1	unclassified_Acidobacteria_Gp1	unclassified_Acidobacteria_Gp1	unclassified_Acidobacteria_Gp1	both
otu0100	-0.176586	0.201482	0.562603	9.52e-06	2.25926	Deltaproteobacteria	Deltaproteobacteria	Desulfuromonadales	Geobacteraceae	Geobacter	Gibbs free energy of DOM
otu0102	0.242131	0.0777306	-0.550063	1.64e-05	1.75926	Alphaproteobacteria	Alphaproteobacteria	Rhizobiales	unclassified_Rhizobiales	unclassified_Rhizobiales	Gibbs free energy of DOM
otu0103	-0.478628	0.000251278	0.469746	0.000338812	2.2037	Acidobacteria	Acidobacteria_Gp1	unclassified_Acidobacteria_Gp1	unclassified_Acidobacteria_Gp1	Gp1	both
otu0104	-0.517307	6.19e-05	0.450865	0.000622952	1.92593	Acidobacteria	Acidobacteria_Gp1	unclassified_Acidobacteria_Gp1	unclassified_Acidobacteria_Gp1	Gp1	both
otu0106	-0.458563	0.000488028	-0.118502	0.393413	1.98148	Alphaproteobacteria	Alphaproteobacteria	Rhizobiales	Bradyrhizobiaceae	Bradyrhizobium	SOM
otu0107	0.307582	0.023665	-0.275114	0.0440727	1.66667	Chloroflexi	Anaerolineae	Anaerolineales	Anaerolineaceae	unclassified_Anaerolineaceae	both
otu0108	-0.236836	0.0846558	0.471294	0.000321799	1.90741	Deltaproteobacteria	Deltaproteobacteria	Desulfuromonadales	Geobacteraceae	Geobacter	Gibbs free energy of DOM
otu0109	0.507877	8.85e-05	-0.0810042	0.560374	1.61111	Deltaproteobacteria	Deltaproteobacteria	unclassified_Deltaproteobacteria	unclassified_Deltaproteobacteria	unclassified_Deltaproteobacteria	SOM
otu0110	-0.0287247	0.836646	-0.384872	0.00405779	1.83333	Actinobacteria	Actinobacteria	Actinomycetales	Micrococcaceae	Arthrobacter	Gibbs free energy of DOM
otu0111	-0.3726	0.0055261	0.0436174	0.754151	1.7963	Chloroflexi	Anaerolineae	Anaerolineales	Anaerolineaceae	unclassified_Anaerolineaceae	SOM
otu0113	0.245449	0.0736234	0.315643	0.0200718	1.61111	Deltaproteobacteria	Deltaproteobacteria	unclassified_Deltaproteobacteria	unclassified_Deltaproteobacteria	unclassified_Deltaproteobacteria	Gibbs free energy of DOM
otu0115	-0.481392	0.00022858	0.143328	0.301161	1.59259	Alphaproteobacteria	Alphaproteobacteria	Rhizobiales	unclassified_Rhizobiales	unclassified_Rhizobiales	SOM
otu0116	0.0129959	0.92569	0.29657	0.0294367	1.68519	Chloroflexi	unclassified_Chloroflexi	unclassified_Chloroflexi	unclassified_Chloroflexi	unclassified_Chloroflexi	Gibbs free energy of DOM
otu0119	0.374525	0.00526878	-0.361293	0.00727141	1.74074	Chloroflexi	Anaerolineae	Anaerolineales	Anaerolineaceae	unclassified_Anaerolineaceae	both
otu0120	0.134212	0.333264	0.384416	0.00410541	1.61111	Deltaproteobacteria	Deltaproteobacteria	Desulfuromonadales	Geobacteraceae	Geobacter	Gibbs free energy of DOM
otu0121	-0.372316	0.00556494	0.53768	2.76e-05	2.18519	Acidobacteria	Acidobacteria_Gp2	unclassified_Acidobacteria_Gp2	unclassified_Acidobacteria_Gp2	Gp2	both
otu0122	0.117518	0.397381	0.385458	0.00399718	1.68519	Chloroflexi	unclassified_Chloroflexi	unclassified_Chloroflexi	unclassified_Chloroflexi	unclassified_Chloroflexi	Gibbs free energy of DOM
otu0123	-0.43997	0.000871547	0.371574	0.0056677	1.85185	Chloroflexi	Anaerolineae	Anaerolineales	Anaerolineaceae	unclassified_Anaerolineaceae	both
otu0124	-0.122874	0.376066	0.385738	0.00396847	1.77778	Alphaproteobacteria	Alphaproteobacteria	Rhizobiales	unclassified_Rhizobiales	unclassified_Rhizobiales	Gibbs free energy of DOM
otu0125	-0.564465	8.76e-06	0.468314	0.000355271	2.33333	Acidobacteria	Acidobacteria_Gp1	unclassified_Acidobacteria_Gp1	unclassified_Acidobacteria_Gp1	Gp1	both
otu0126	0.304091	0.0253813	-0.374078	0.00532748	1.59259	Betaproteobacteria	Betaproteobacteria	Burkholderiales	unclassified_Burkholderiales	unclassified_Burkholderiales	both
otu0127	-0.296691	0.0293673	0.562001	9.78e-06	1.94444	Deltaproteobacteria	Deltaproteobacteria	Desulfuromonadales	Geobacteraceae	Geobacter	both
otu0128	0.259035	0.0585718	-0.511737	7.65e-05	1.46296	Chloroflexi	Anaerolineae	Anaerolineales	Anaerolineaceae	unclassified_Anaerolineaceae	Gibbs free energy of DOM
otu0132	-0.492244	0.000156384	0.435275	0.00100386	1.81481	Chloroflexi	Anaerolineae	Anaerolineales	Anaerolineaceae	unclassified_Anaerolineaceae	both
otu0133	-0.208552	0.130185	0.5969	1.9e-06	1.94444	Others	unclassified_Bacteria	unclassified_Bacteria	unclassified_Bacteria	unclassified_Bacteria	Gibbs free energy of DOM
otu0136	0.418099	0.00165538	-0.453295	0.0005771	1.62963	Chloroflexi	Anaerolineae	Anaerolineales	Anaerolineaceae	unclassified_Anaerolineaceae	both
otu0137	0.127814	0.357027	0.333072	0.0138543	1.68519	Gammaproteobacteria	Gammaproteobacteria	Xanthomonadales	Xanthomonadaceae	unclassified_Xanthomonadaceae	Gibbs free energy of DOM
otu0138	0.306991	0.0239483	-0.501488	0.000112032	1.77778	Betaproteobacteria	Betaproteobacteria	Burkholderiales	unclassified_Burkholderiales	unclassified_Burkholderiales	both
otu0143	0.109331	0.431293	0.35574	0.0082919	1.96296	Deltaproteobacteria	Deltaproteobacteria	unclassified_Deltaproteobacteria	Syntrophorhabdaceae	Syntrophorhabdus	Gibbs free energy of DOM
otu0144	-0.598229	1.78e-06	0.452002	0.000601109	1.68519	Acidobacteria	Acidobacteria_Gp1	unclassified_Acidobacteria_Gp1	unclassified_Acidobacteria_Gp1	Gp1	both
otu0148	-0.48727	0.000186394	0.0630235	0.650736	1.53704	Alphaproteobacteria	Alphaproteobacteria	Rhizobiales	unclassified_Rhizobiales	unclassified_Rhizobiales	SOM
otu0149	-0.134522	0.332136	0.482186	0.00022242	1.72222	Deltaproteobacteria	Deltaproteobacteria	unclassified_Deltaproteobacteria	Syntrophorhabdaceae	Syntrophorhabdus	Gibbs free energy of DOM
otu0150	-0.597945	1.8e-06	0.140285	0.311648	2.05556	Betaproteobacteria	Betaproteobacteria	unclassified_Betaproteobacteria	unclassified_Betaproteobacteria	unclassified_Betaproteobacteria	SOM
otu0151	0.515144	6.72e-05	-0.151322	0.274714	1.68519	Others	unclassified_Proteobacteria	unclassified_Proteobacteria	unclassified_Proteobacteria	unclassified_Proteobacteria	SOM
otu0152	-0.00259233	0.985157	0.44428	0.000764157	1.85185	Gammaproteobacteria	Gammaproteobacteria	Xanthomonadales	Xanthomonadaceae	unclassified_Xanthomonadaceae	Gibbs free energy of DOM
otu0154	0.187622	0.174282	-0.418118	0.00165453	1.46296	Chloroflexi	Anaerolineae	Anaerolineales	Anaerolineaceae	unclassified_Anaerolineaceae	Gibbs free energy of DOM
otu0155	-0.338609	0.0122622	0.4169	0.00171259	2.07407	Alphaproteobacteria	Alphaproteobacteria	Alphaproteobacteria_incertae_sedis	unclassified_Alphaproteobacteria_incertae_sedis	Rhizomicrobium	both
otu0156	0.0762074	0.583897	-0.411982	0.00196597	1.42593	Alphaproteobacteria	Alphaproteobacteria	Rhizobiales	unclassified_Rhizobiales	unclassified_Rhizobiales	Gibbs free energy of DOM
otu0157	-0.341143	0.0115879	0.635402	2.45e-07	2.12963	Acidobacteria	Acidobacteria_Gp2	unclassified_Acidobacteria_Gp2	unclassified_Acidobacteria_Gp2	Gp2	both
otu0158	-0.441652	0.000828116	0.285823	0.0361586	1.57407	Chloroflexi	Anaerolineae	Anaerolineales	Anaerolineaceae	unclassified_Anaerolineaceae	both
otu0159	-0.0968164	0.486151	0.521088	5.35e-05	1.72222	Others	unclassified_Bacteria	unclassified_Bacteria	unclassified_Bacteria	unclassified_Bacteria	Gibbs free energy of DOM
otu0160	0.225163	0.101634	-0.511405	7.75e-05	1.44444	Chloroflexi	Anaerolineae	Anaerolineales	Anaerolineaceae	unclassified_Anaerolineaceae	Gibbs free energy of DOM
otu0162	-0.209926	0.127615	0.462444	0.000430582	1.68519	Chloroflexi	Anaerolineae	Anaerolineales	Anaerolineaceae	unclassified_Anaerolineaceae	Gibbs free energy of DOM
otu0163	-0.134529	0.332111	0.517689	6.1e-05	2.05556	Others	unclassified_Bacteria	unclassified_Bacteria	unclassified_Bacteria	unclassified_Bacteria	Gibbs free energy of DOM
otu0165	-0.15365	0.267312	0.402185	0.0025722	1.62963	Others	unclassified_Bacteria	unclassified_Bacteria	unclassified_Bacteria	unclassified_Bacteria	Gibbs free energy of DOM
otu0166	0.370878	0.00576544	-0.108042	0.436778	1.68519	Deltaproteobacteria	Deltaproteobacteria	unclassified_Deltaproteobacteria	unclassified_Deltaproteobacteria	unclassified_Deltaproteobacteria	SOM
otu0167	0.149891	0.279332	0.289772	0.0335539	1.53704	Chloroflexi	Anaerolineae	Anaerolineales	Anaerolineaceae	unclassified_Anaerolineaceae	Gibbs free energy of DOM
otu0172	-0.336273	0.0129136	0.398514	0.00283901	1.66667	Alphaproteobacteria	Alphaproteobacteria	Alphaproteobacteria_incertae_sedis	unclassified_Alphaproteobacteria_incertae_sedis	Rhizomicrobium	both
otu0174	-0.441546	0.000830791	0.29659	0.0294251	1.61111	Acidobacteria	Acidobacteria_Gp6	unclassified_Acidobacteria_Gp6	unclassified_Acidobacteria_Gp6	Gp6	both
otu0175	-0.303316	0.0257763	0.324868	0.0165375	1.64815	Alphaproteobacteria	Alphaproteobacteria	Rhizobiales	Bradyrhizobiaceae	Bradyrhizobium	both
otu0176	-0.474384	0.000290149	0.0821674	0.554737	1.46296	Alphaproteobacteria	Alphaproteobacteria	Rhizobiales	unclassified_Rhizobiales	unclassified_Rhizobiales	SOM
otu0179	-0.154845	0.263565	0.531345	3.56e-05	1.33333	Alphaproteobacteria	Alphaproteobacteria	Rhizobiales	unclassified_Rhizobiales	unclassified_Rhizobiales	Gibbs free energy of DOM
otu0183	-0.0063438	0.963687	0.343008	0.0111122	1.55556	Deltaproteobacteria	Deltaproteobacteria	Desulfuromonadales	Geobacteraceae	Geobacter	Gibbs free energy of DOM
otu0184	-0.315323	0.0202049	0.0774992	0.577518	1.37037	Acidobacteria	Acidobacteria_Gp6	unclassified_Acidobacteria_Gp6	unclassified_Acidobacteria_Gp6	Gp6	SOM
otu0185	0.330123	0.0147724	-0.317007	0.0195121	1.2037	Chloroflexi	Anaerolineae	Anaerolineales	Anaerolineaceae	unclassified_Anaerolineaceae	both
otu0186	-0.343352	0.0110263	0.454023	0.000563982	1.66667	Acidobacteria	Acidobacteria_Gp6	unclassified_Acidobacteria_Gp6	unclassified_Acidobacteria_Gp6	Gp6	both
otu0188	-0.434504	0.00102725	0.202661	0.141642	1.59259	Alphaproteobacteria	Alphaproteobacteria	Rhizobiales	Bradyrhizobiaceae	Bradyrhizobium	SOM
otu0189	-0.305467	0.0246927	0.135257	0.329477	1.25926	Others	Chloroplast	unclassified_Chloroplast	Chloroplast	Chlorophyta	SOM
otu0190	-0.0780466	0.574825	0.658475	6.23e-08	1.42593	Others	Nitrospira	Nitrospirales	Nitrospiraceae	Nitrospira	Gibbs free energy of DOM
otu0191	-0.100099	0.471419	0.564251	8.84e-06	1.68519	Others	unclassified_Bacteria	unclassified_Bacteria	unclassified_Bacteria	unclassified_Bacteria	Gibbs free energy of DOM
otu0192	-0.0966014	0.487124	0.357364	0.00798119	1.53704	Others	unclassified_Bacteria	unclassified_Bacteria	unclassified_Bacteria	unclassified_Bacteria	Gibbs free energy of DOM
otu0194	-0.438929	0.000899458	0.144729	0.296412	1.35185	Alphaproteobacteria	Alphaproteobacteria	Rhizobiales	Bradyrhizobiaceae	Bradyrhizobium	SOM
otu0198	-0.102536	0.460635	0.529604	3.82e-05	1.5	Alphaproteobacteria	Alphaproteobacteria	Rhizobiales	unclassified_Rhizobiales	unclassified_Rhizobiales	Gibbs free energy of DOM
otu0207	0.359711	0.00755034	-0.408577	0.00216043	1.57407	Betaproteobacteria	Betaproteobacteria	Hydrogenophilales	Hydrogenophilaceae	Thiobacillus	both
otu0208	-0.349901	0.00949701	0.0425445	0.760016	1.37037	Others	Chloroplast	unclassified_Chloroplast	Chloroplast	Chlorophyta	SOM
otu0209	-0.456466	0.000521887	0.388613	0.00368458	1.38889	Betaproteobacteria	Betaproteobacteria	unclassified_Betaproteobacteria	unclassified_Betaproteobacteria	unclassified_Betaproteobacteria	both
otu0211	-0.00616588	0.964705	0.476447	0.000270621	1.51852	Chloroflexi	Anaerolineae	Anaerolineales	Anaerolineaceae	unclassified_Anaerolineaceae	Gibbs free energy of DOM
otu0213	-0.275045	0.0441278	0.221073	0.108168	1.37037	Others	unclassified_Bacteria	unclassified_Bacteria	unclassified_Bacteria	unclassified_Bacteria	SOM
otu0215	-0.332111	0.014148	0.544114	2.11e-05	1.42593	Acidobacteria	Acidobacteria_Gp1	unclassified_Acidobacteria_Gp1	unclassified_Acidobacteria_Gp1	Gp1	both
otu0216	0.331826	0.0142361	0.0592311	0.670511	1.31481	Others	unclassified_Bacteria	unclassified_Bacteria	unclassified_Bacteria	unclassified_Bacteria	SOM
otu0217	0.336323	0.0128995	-0.426966	0.00128285	1.09259	Betaproteobacteria	Betaproteobacteria	Hydrogenophilales	Hydrogenophilaceae	Thiobacillus	both
otu0223	-0.60851	1.05e-06	0.288133	0.0346153	1.44444	Betaproteobacteria	Betaproteobacteria	Burkholderiales	unclassified_Burkholderiales	unclassified_Burkholderiales	both
otu0224	-0.31355	0.0209569	-0.295821	0.0298683	1.59259	Alphaproteobacteria	Alphaproteobacteria	Rhizobiales	Bradyrhizobiaceae	Bradyrhizobium	both
otu0225	0.0141135	0.91932	0.408564	0.00216118	1.2037	Alphaproteobacteria	Alphaproteobacteria	Rhizobiales	unclassified_Rhizobiales	unclassified_Rhizobiales	Gibbs free energy of DOM
otu0226	-0.369605	0.00594828	-0.229483	0.0950677	0.981481	Others	unclassified_Bacteria	unclassified_Bacteria	unclassified_Bacteria	unclassified_Bacteria	SOM
otu0229	-0.0357445	0.797485	0.539197	2.59e-05	1.68519	Others	unclassified_Bacteria	unclassified_Bacteria	unclassified_Bacteria	unclassified_Bacteria	Gibbs free energy of DOM
otu0230	-0.296324	0.0295779	0.00865119	0.950494	1.22222	Others	Chloroplast	unclassified_Chloroplast	Chloroplast	Chlorophyta	SOM
otu0231	-0.429266	0.00119938	0.343152	0.0110763	1.35185	Betaproteobacteria	Betaproteobacteria	unclassified_Betaproteobacteria	unclassified_Betaproteobacteria	unclassified_Betaproteobacteria	both
otu0232	-0.281444	0.0392394	0.325144	0.0164407	1.53704	Others	Nitrospira	Nitrospirales	Nitrospiraceae	Nitrospira	both
otu0237	-0.228259	0.0968937	0.357603	0.00793636	1.33333	Others	unclassified_Bacteria	unclassified_Bacteria	unclassified_Bacteria	unclassified_Bacteria	Gibbs free energy of DOM
otu0238	-0.486541	0.00019121	0.46883	0.000349261	1.35185	Acidobacteria	Acidobacteria_Gp1	unclassified_Acidobacteria_Gp1	unclassified_Acidobacteria_Gp1	unclassified_Acidobacteria_Gp1	both
otu0239	0.0650051	0.640496	0.321192	0.0178764	1.51852	Deltaproteobacteria	Deltaproteobacteria	Desulfuromonadales	Geobacteraceae	Geobacter	Gibbs free energy of DOM
otu0248	0.278679	0.0412938	-0.274642	0.0444515	1.05556	Chloroflexi	Anaerolineae	Anaerolineales	Anaerolineaceae	unclassified_Anaerolineaceae	both
otu0250	-0.0317549	0.819687	0.481277	0.000229486	1.2037	Deltaproteobacteria	Deltaproteobacteria	Desulfuromonadales	Geobacteraceae	Geobacter	Gibbs free energy of DOM
otu0252	0.0723689	0.603036	0.363765	0.00685346	1.51852	Alphaproteobacteria	Alphaproteobacteria	Rhizobiales	unclassified_Rhizobiales	unclassified_Rhizobiales	Gibbs free energy of DOM
otu0254	0.128483	0.354494	0.331221	0.0144248	1.27778	Chloroflexi	Anaerolineae	Anaerolineales	Anaerolineaceae	unclassified_Anaerolineaceae	Gibbs free energy of DOM
otu0256	-0.264105	0.0536354	0.296249	0.029621	1.46296	Others	unclassified_Bacteria	unclassified_Bacteria	unclassified_Bacteria	unclassified_Bacteria	Gibbs free energy of DOM
otu0262	-0.310649	0.0222385	0.0527008	0.70508	1.03704	Alphaproteobacteria	Alphaproteobacteria	Rhizobiales	unclassified_Rhizobiales	unclassified_Rhizobiales	SOM
otu0263	0.425344	0.00134479	-0.275707	0.0436006	1.24074	Chloroflexi	Anaerolineae	Anaerolineales	Anaerolineaceae	unclassified_Anaerolineaceae	both
otu0264	-0.146226	0.291388	0.628985	3.51e-07	1.57407	Deltaproteobacteria	Deltaproteobacteria	Desulfuromonadales	Geobacteraceae	Geobacter	Gibbs free energy of DOM
otu0268	-0.605088	1.26e-06	0.262165	0.0554825	1.27778	Chloroflexi	Anaerolineae	Anaerolineales	Anaerolineaceae	unclassified_Anaerolineaceae	SOM
otu0269	-0.622983	4.89e-07	0.355397	0.00835885	1.27778	Acidobacteria	Acidobacteria_Gp1	unclassified_Acidobacteria_Gp1	unclassified_Acidobacteria_Gp1	Gp1	both
otu0271	-0.0942851	0.497675	0.294986	0.0303559	1.09259	Acidobacteria	Acidobacteria_Gp3	unclassified_Acidobacteria_Gp3	unclassified_Acidobacteria_Gp3	Candidatus Solibacter	Gibbs free energy of DOM
otu0273	0.367194	0.00630837	-0.143482	0.300635	1.2037	Chloroflexi	Anaerolineae	Anaerolineales	Anaerolineaceae	unclassified_Anaerolineaceae	SOM
otu0275	-0.514301	6.94e-05	0.437299	0.00094475	1.27778	Acidobacteria	Acidobacteria_Gp1	unclassified_Acidobacteria_Gp1	unclassified_Acidobacteria_Gp1	unclassified_Acidobacteria_Gp1	both
otu0279	-0.493976	0.000147016	0.43025	0.0011652	1.31481	Chloroflexi	Anaerolineae	Anaerolineales	Anaerolineaceae	unclassified_Anaerolineaceae	both
otu0280	-0.385345	0.00400874	0.264967	0.0528305	1.51852	Chloroflexi	Anaerolineae	Anaerolineales	Anaerolineaceae	unclassified_Anaerolineaceae	SOM
otu0283	-0.541431	2.36e-05	0.405176	0.0023716	1.35185	Others	unclassified_Bacteria	unclassified_Bacteria	unclassified_Bacteria	unclassified_Bacteria	both
otu0285	-0.164453	0.234709	0.311229	0.0219775	1.16667	Deltaproteobacteria	Deltaproteobacteria	Desulfuromonadales	Geobacteraceae	Geobacter	Gibbs free energy of DOM
otu0289	-0.0433264	0.755741	0.481211	0.000230007	1.07407	Firmicutes	unclassified_Firmicutes	unclassified_Firmicutes	unclassified_Firmicutes	unclassified_Firmicutes	Gibbs free energy of DOM
otu0292	-0.245172	0.073959	0.515968	6.52e-05	1.40741	Acidobacteria	Acidobacteria_Gp2	unclassified_Acidobacteria_Gp2	unclassified_Acidobacteria_Gp2	Gp2	Gibbs free energy of DOM
otu0295	-0.305171	0.0248397	0.419479	0.00159171	1.16667	Betaproteobacteria	Betaproteobacteria	unclassified_Betaproteobacteria	unclassified_Betaproteobacteria	unclassified_Betaproteobacteria	both
otu0296	-0.619701	5.84e-07	0.14459	0.296879	1.37037	Others	unclassified_Bacteria	unclassified_Bacteria	unclassified_Bacteria	unclassified_Bacteria	SOM
otu0297	0.431146	0.00113484	-0.248635	0.0698435	1.48148	Alphaproteobacteria	Alphaproteobacteria	unclassified_Alphaproteobacteria	unclassified_Alphaproteobacteria	unclassified_Alphaproteobacteria	SOM
otu0299	0.350441	0.00937943	0.000355377	0.997965	1.12963	Deltaproteobacteria	Deltaproteobacteria	unclassified_Deltaproteobacteria	unclassified_Deltaproteobacteria	unclassified_Deltaproteobacteria	SOM
otu0300	0.300352	0.0273342	-0.263355	0.0543437	1.12963	Others	unclassified_Latescibacteria	unclassified_Latescibacteria	unclassified_Latescibacteria	Latescibacteria_genera_incertae_sedis	SOM
otu0301	-0.363994	0.00681574	0.367251	0.00629971	1.31481	Chloroflexi	Anaerolineae	Anaerolineales	Anaerolineaceae	unclassified_Anaerolineaceae	both
otu0308	-0.129301	0.351412	0.551554	1.54e-05	1.35185	Deltaproteobacteria	Deltaproteobacteria	Desulfuromonadales	Geobacteraceae	Geobacter	Gibbs free energy of DOM
otu0309	0.140838	0.309724	-0.279237	0.0408721	1.22222	Acidobacteria	Acidobacteria_Gp6	unclassified_Acidobacteria_Gp6	unclassified_Acidobacteria_Gp6	Gp6	Gibbs free energy of DOM
otu0310	-0.128256	0.355353	0.630672	3.2e-07	1.2963	Alphaproteobacteria	Alphaproteobacteria	Rhizobiales	unclassified_Rhizobiales	unclassified_Rhizobiales	Gibbs free energy of DOM
otu0311	-0.336056	0.0129758	0.0729063	0.60034	1.03704	Chloroflexi	Ktedonobacteria	Ktedonobacterales	unclassified_Ktedonobacterales	unclassified_Ktedonobacterales	SOM
otu0312	0.457944	0.000497807	-0.4013	0.00263438	1.42593	Alphaproteobacteria	Alphaproteobacteria	unclassified_Alphaproteobacteria	unclassified_Alphaproteobacteria	unclassified_Alphaproteobacteria	both
otu0315	-0.457688	0.000501906	0.570906	6.55e-06	1.33333	Betaproteobacteria	Betaproteobacteria	unclassified_Betaproteobacteria	unclassified_Betaproteobacteria	unclassified_Betaproteobacteria	both
otu0316	-0.359843	0.0075266	0.346143	0.0103504	1.05556	Alphaproteobacteria	Alphaproteobacteria	Rhizobiales	unclassified_Rhizobiales	unclassified_Rhizobiales	both
otu0318	-0.263972	0.0537597	0.541204	2.38e-05	1.09259	Acidobacteria	Acidobacteria_Gp2	unclassified_Acidobacteria_Gp2	unclassified_Acidobacteria_Gp2	Gp2	Gibbs free energy of DOM
otu0320	-0.368702	0.00608102	0.375032	0.0052027	1.33333	Alphaproteobacteria	Alphaproteobacteria	Rhizobiales	Hyphomicrobiaceae	Rhodomicrobium	both
otu0324	-0.175681	0.20384	0.378093	0.00481943	1.09259	Alphaproteobacteria	Alphaproteobacteria	Rhizobiales	Bradyrhizobiaceae	Bradyrhizobium	Gibbs free energy of DOM
otu0325	0.30936	0.0228291	0.0108529	0.937917	1.05556	Acidobacteria	Acidobacteria_Gp18	unclassified_Acidobacteria_Gp18	unclassified_Acidobacteria_Gp18	Gp18	SOM
otu0327	-0.126283	0.362865	0.56203	9.76e-06	1.33333	Alphaproteobacteria	Alphaproteobacteria	Rhizobiales	unclassified_Rhizobiales	unclassified_Rhizobiales	Gibbs free energy of DOM
otu0328	-0.204018	0.13894	0.351233	0.00920954	1.40741	Acidobacteria	Acidobacteria_Gp7	unclassified_Acidobacteria_Gp7	unclassified_Acidobacteria_Gp7	Gp7	Gibbs free energy of DOM
otu0329	0.271498	0.0470463	-0.159186	0.250246	1.16667	Betaproteobacteria	Betaproteobacteria	Burkholderiales	unclassified_Burkholderiales	unclassified_Burkholderiales	SOM
otu0331	-0.38123	0.00445266	0.116575	0.401205	1.16667	Acidobacteria	Acidobacteria_Gp1	unclassified_Acidobacteria_Gp1	unclassified_Acidobacteria_Gp1	unclassified_Acidobacteria_Gp1	SOM
otu0332	0.30791	0.0235087	-0.385667	0.00397577	1.27778	Chloroflexi	Anaerolineae	Anaerolineales	Anaerolineaceae	unclassified_Anaerolineaceae	both
otu0340	-0.46137	0.000445826	0.276645	0.0428616	1.11111	Betaproteobacteria	Betaproteobacteria	Burkholderiales	Burkholderiales_incertae_sedis	unclassified_Burkholderiales_incertae_sedis	both
otu0342	-0.535862	2.97e-05	0.403905	0.00245506	1.22222	Alphaproteobacteria	Alphaproteobacteria	Rhizobiales	unclassified_Rhizobiales	unclassified_Rhizobiales	both
otu0343	-0.284438	0.0371104	0.166384	0.229186	1.07407	Actinobacteria	Actinobacteria	Solirubrobacterales	Conexibacteraceae	Conexibacter	SOM
otu0345	-0.522121	5.14e-05	0.428367	0.00123142	1.44444	Others	unclassified_Bacteria	unclassified_Bacteria	unclassified_Bacteria	unclassified_Bacteria	both
otu0346	-0.069855	0.615717	0.33229	0.0140931	0.962963	Gammaproteobacteria	Gammaproteobacteria	Xanthomonadales	Xanthomonadaceae	unclassified_Xanthomonadaceae	Gibbs free energy of DOM
otu0347	-0.198467	0.150246	0.579679	4.36e-06	1.03704	Others	unclassified_Bacteria	unclassified_Bacteria	unclassified_Bacteria	unclassified_Bacteria	Gibbs free energy of DOM
otu0349	0.321378	0.0178066	-0.418773	0.00162403	1.11111	Betaproteobacteria	Betaproteobacteria	Burkholderiales	unclassified_Burkholderiales	unclassified_Burkholderiales	both
otu0350	-0.398164	0.00286568	0.444731	0.000753618	1.14815	Chloroflexi	Anaerolineae	Anaerolineales	Anaerolineaceae	unclassified_Anaerolineaceae	both
otu0352	0.153543	0.267649	0.329905	0.0148422	1.2037	Chloroflexi	unclassified_Chloroflexi	unclassified_Chloroflexi	unclassified_Chloroflexi	unclassified_Chloroflexi	Gibbs free energy of DOM
otu0353	0.294338	0.0307393	-0.0796924	0.566762	1.07407	Acidobacteria	Acidobacteria_Gp7	unclassified_Acidobacteria_Gp7	unclassified_Acidobacteria_Gp7	Gp7	SOM
otu0359	-0.415802	0.00176644	0.329764	0.0148878	1.31481	Acidobacteria	Acidobacteria_Gp1	unclassified_Acidobacteria_Gp1	unclassified_Acidobacteria_Gp1	Gp1	both
otu0360	-0.424583	0.00137474	0.416812	0.00171685	1.2963	Betaproteobacteria	Betaproteobacteria	unclassified_Betaproteobacteria	unclassified_Betaproteobacteria	unclassified_Betaproteobacteria	both
otu0361	0.231522	0.0920854	-0.392733	0.00330894	1.07407	Alphaproteobacteria	Alphaproteobacteria	Rhizobiales	unclassified_Rhizobiales	unclassified_Rhizobiales	Gibbs free energy of DOM
otu0362	-0.278343	0.0415498	0.0378048	0.78608	1.01852	Alphaproteobacteria	Alphaproteobacteria	Rhizobiales	Bradyrhizobiaceae	Bradyrhizobium	SOM
otu0363	0.396699	0.00297975	0.0444777	0.749459	0.962963	Chloroflexi	Anaerolineae	Anaerolineales	Anaerolineaceae	unclassified_Anaerolineaceae	SOM
otu0364	-0.297892	0.0286867	0.505209	9.77e-05	1.16667	Acidobacteria	Acidobacteria_Gp2	unclassified_Acidobacteria_Gp2	unclassified_Acidobacteria_Gp2	Gp2	both
otu0365	-0.343705	0.0109387	0.510579	7.99e-05	1.2963	Chloroflexi	Anaerolineae	Anaerolineales	Anaerolineaceae	unclassified_Anaerolineaceae	both
otu0366	0.0159155	0.90906	0.311891	0.0216823	1.05556	Deltaproteobacteria	Deltaproteobacteria	unclassified_Deltaproteobacteria	Syntrophorhabdaceae	Syntrophorhabdus	Gibbs free energy of DOM
otu0367	0.482715	0.000218391	0.170265	0.218353	1.2037	Acidobacteria	Acidobacteria_Gp18	unclassified_Acidobacteria_Gp18	unclassified_Acidobacteria_Gp18	Gp18	SOM
otu0368	-0.0442852	0.750508	0.415662	0.00177343	1.01852	Gammaproteobacteria	Gammaproteobacteria	Xanthomonadales	Xanthomonadaceae	unclassified_Xanthomonadaceae	Gibbs free energy of DOM
otu0370	-0.460012	0.00046582	0.330141	0.0147667	1.27778	Alphaproteobacteria	Alphaproteobacteria	Alphaproteobacteria_incertae_sedis	unclassified_Alphaproteobacteria_incertae_sedis	Rhizomicrobium	both
otu0371	-0.311451	0.021878	0.0372509	0.789142	1.2037	Chloroflexi	Anaerolineae	Anaerolineales	Anaerolineaceae	unclassified_Anaerolineaceae	SOM
otu0372	0.0078623	0.955003	0.408558	0.00216154	0.962963	Deltaproteobacteria	Deltaproteobacteria	unclassified_Deltaproteobacteria	Syntrophorhabdaceae	Syntrophorhabdus	Gibbs free energy of DOM
otu0375	-0.169952	0.219211	0.606632	1.16e-06	1.22222	Acidobacteria	Acidobacteria_Gp2	unclassified_Acidobacteria_Gp2	unclassified_Acidobacteria_Gp2	Gp2	Gibbs free energy of DOM
otu0377	-0.03235	0.816366	0.277383	0.0422868	1.12963	Deltaproteobacteria	Deltaproteobacteria	unclassified_Deltaproteobacteria	Syntrophorhabdaceae	Syntrophorhabdus	Gibbs free energy of DOM
otu0381	-0.491778	0.000158994	0.0130242	0.925528	1.05556	Acidobacteria	Acidobacteria_Gp6	unclassified_Acidobacteria_Gp6	unclassified_Acidobacteria_Gp6	Gp6	SOM
otu0384	-0.0903268	0.515975	0.408796	0.00214741	1.03704	Acidobacteria	Acidobacteria_Gp6	unclassified_Acidobacteria_Gp6	unclassified_Acidobacteria_Gp6	Gp6	Gibbs free energy of DOM
otu0385	0.415268	0.00179323	0.0506067	0.716296	0.925926	Chloroflexi	Anaerolineae	Anaerolineales	Anaerolineaceae	unclassified_Anaerolineaceae	SOM
otu0387	0.309994	0.0225372	-0.338129	0.0123939	1.11111	Betaproteobacteria	Betaproteobacteria	Burkholderiales	unclassified_Burkholderiales	unclassified_Burkholderiales	both
otu0392	-0.273897	0.045056	0.458518	0.000488743	1.18519	Acidobacteria	Acidobacteria_Gp1	unclassified_Acidobacteria_Gp1	unclassified_Acidobacteria_Gp1	unclassified_Acidobacteria_Gp1	both
otu0398	0.422003	0.00148089	-0.107027	0.441122	0.87037	Chloroflexi	Anaerolineae	Anaerolineales	Anaerolineaceae	unclassified_Anaerolineaceae	SOM
otu0399	0.500412	0.000116527	0.125318	0.366573	1.03704	Chloroflexi	Anaerolineae	Anaerolineales	Anaerolineaceae	unclassified_Anaerolineaceae	SOM
otu0400	-0.481755	0.000225742	0.391814	0.00338966	1.14815	Alphaproteobacteria	Alphaproteobacteria	Rhizobiales	Hyphomicrobiaceae	Rhodomicrobium	both
otu0402	-0.275545	0.0437292	0.191932	0.164417	1	Others	unclassified_Bacteria	unclassified_Bacteria	unclassified_Bacteria	unclassified_Bacteria	SOM
otu0405	0.292031	0.0321361	-0.224982	0.101916	1.11111	Others	unclassified_Bacteria	unclassified_Bacteria	unclassified_Bacteria	unclassified_Bacteria	SOM
otu0407	-0.321118	0.0179043	0.035939	0.796406	1.18519	Betaproteobacteria	Betaproteobacteria	unclassified_Betaproteobacteria	unclassified_Betaproteobacteria	unclassified_Betaproteobacteria	SOM
otu0410	-0.466367	0.00037881	0.279402	0.0407487	1.14815	Others	unclassified_Bacteria	unclassified_Bacteria	unclassified_Bacteria	unclassified_Bacteria	both
otu0417	-0.357517	0.0079525	0.491349	0.000161433	1.22222	Alphaproteobacteria	Alphaproteobacteria	Alphaproteobacteria_incertae_sedis	unclassified_Alphaproteobacteria_incertae_sedis	Rhizomicrobium	both
otu0418	-0.17388	0.208587	0.369761	0.00592556	1.05556	Gammaproteobacteria	Gammaproteobacteria	Xanthomonadales	Xanthomonadaceae	unclassified_Xanthomonadaceae	Gibbs free energy of DOM
otu0422	0.164297	0.235162	-0.387729	0.00376985	0.944444	Alphaproteobacteria	Alphaproteobacteria	Rhizobiales	unclassified_Rhizobiales	unclassified_Rhizobiales	Gibbs free energy of DOM
otu0423	-0.34827	0.00985965	0.278069	0.0417587	1.01852	Actinobacteria	Actinobacteria	Actinomycetales	Mycobacteriaceae	Mycobacterium	both
otu0424	-0.407251	0.00224067	0.237414	0.0838769	0.962963	Others	unclassified_Bacteria	unclassified_Bacteria	unclassified_Bacteria	unclassified_Bacteria	SOM
otu0426	-0.369712	0.0059328	0.494119	0.000146268	1.18519	Alphaproteobacteria	Alphaproteobacteria	Alphaproteobacteria_incertae_sedis	unclassified_Alphaproteobacteria_incertae_sedis	Rhizomicrobium	both
otu0433	0.303358	0.0257545	-0.111214	0.423355	0.907407	Betaproteobacteria	Betaproteobacteria	Gallionellales	Gallionellaceae	Sideroxydans	SOM
otu0435	0.0430057	0.757493	0.530443	3.7e-05	1.12963	Alphaproteobacteria	Alphaproteobacteria	Rhodospirillales	Rhodospirillaceae	unclassified_Rhodospirillaceae	Gibbs free energy of DOM
otu0436	0.195908	0.155685	-0.338542	0.0122807	1.01852	Actinobacteria	Actinobacteria	unclassified_Actinobacteria	unclassified_Actinobacteria	unclassified_Actinobacteria	Gibbs free energy of DOM
otu0444	-0.129349	0.351231	0.279518	0.0406613	0.814815	Chloroflexi	Anaerolineae	Anaerolineales	Anaerolineaceae	unclassified_Anaerolineaceae	Gibbs free energy of DOM
otu0449	-0.276184	0.0432228	0.111968	0.420198	1.22222	Alphaproteobacteria	Alphaproteobacteria	Rhizobiales	Xanthobacteraceae	Pseudolabrys	SOM
otu0452	0.171687	0.214473	-0.447741	0.000686693	1.05556	Others	unclassified_Bacteria	unclassified_Bacteria	unclassified_Bacteria	unclassified_Bacteria	Gibbs free energy of DOM
otu0453	-0.269441	0.0488096	0.427643	0.00125777	1.14815	Alphaproteobacteria	Alphaproteobacteria	Alphaproteobacteria_incertae_sedis	unclassified_Alphaproteobacteria_incertae_sedis	Rhizomicrobium	both
otu0454	0.00115077	0.993411	0.498599	0.000124468	0.944444	Others	unclassified_Bacteria	unclassified_Bacteria	unclassified_Bacteria	unclassified_Bacteria	Gibbs free energy of DOM
otu0457	-0.379575	0.00464296	0.480175	0.000238339	1.03704	Betaproteobacteria	Betaproteobacteria	unclassified_Betaproteobacteria	unclassified_Betaproteobacteria	unclassified_Betaproteobacteria	both
otu0460	-0.105591	0.447311	0.478176	0.000255183	1.05556	Others	unclassified_Bacteria	unclassified_Bacteria	unclassified_Bacteria	unclassified_Bacteria	Gibbs free energy of DOM
otu0465	-0.334927	0.0133024	0.614058	7.88e-07	1.14815	Acidobacteria	Acidobacteria_Gp1	unclassified_Acidobacteria_Gp1	unclassified_Acidobacteria_Gp1	Gp1	both
otu0468	-0.585175	3.36e-06	0.120666	0.38477	1.14815	Alphaproteobacteria	Alphaproteobacteria	Rhizobiales	Bradyrhizobiaceae	Bradyrhizobium	SOM
otu0473	-0.376309	0.00503977	0.196585	0.154232	0.833333	Acidobacteria	Acidobacteria_Gp6	unclassified_Acidobacteria_Gp6	unclassified_Acidobacteria_Gp6	Gp6	SOM
otu0474	0.254489	0.0633039	-0.314922	0.020373	0.777778	Chloroflexi	Anaerolineae	Anaerolineales	Anaerolineaceae	unclassified_Anaerolineaceae	Gibbs free energy of DOM
otu0480	-0.338091	0.0124043	0.14151	0.307399	1.11111	Betaproteobacteria	Betaproteobacteria	Burkholderiales	Burkholderiales_incertae_sedis	unclassified_Burkholderiales_incertae_sedis	SOM
otu0482	-0.551459	1.55e-05	0.419283	0.00160061	1.11111	Betaproteobacteria	Betaproteobacteria	unclassified_Betaproteobacteria	unclassified_Betaproteobacteria	unclassified_Betaproteobacteria	both
otu0486	-0.352136	0.00901885	0.419161	0.00160617	0.87037	Acidobacteria	Acidobacteria_Gp1	unclassified_Acidobacteria_Gp1	unclassified_Acidobacteria_Gp1	Gp1	both
otu0488	-0.277265	0.0423787	0.272659	0.0460737	1.01852	Chloroflexi	Anaerolineae	Anaerolineales	Anaerolineaceae	unclassified_Anaerolineaceae	both
otu0493	0.077095	0.57951	-0.400963	0.00265843	0.962963	Deltaproteobacteria	Deltaproteobacteria	Myxococcales	unclassified_Myxococcales	unclassified_Myxococcales	Gibbs free energy of DOM
otu0495	-0.370597	0.00580545	0.331899	0.0142134	1	Deltaproteobacteria	Deltaproteobacteria	Syntrophobacterales	Syntrophobacteraceae	unclassified_Syntrophobacteraceae	both
otu0497	-0.268642	0.0495088	-0.0450923	0.746112	0.759259	Acidobacteria	Acidobacteria_Gp7	unclassified_Acidobacteria_Gp7	unclassified_Acidobacteria_Gp7	Gp7	SOM
otu0498	-0.317389	0.0193578	0.0419223	0.763423	0.981481	Firmicutes	Clostridia	Clostridiales	Clostridiaceae 1	Clostridium sensu stricto	SOM
otu0501	-0.198394	0.1504	0.315066	0.0203125	0.851852	Deltaproteobacteria	Deltaproteobacteria	unclassified_Deltaproteobacteria	Syntrophorhabdaceae	Syntrophorhabdus	Gibbs free energy of DOM
otu0503	0.426311	0.00130754	-0.147947	0.285687	1.09259	Betaproteobacteria	Betaproteobacteria	Gallionellales	Gallionellaceae	Sideroxydans	SOM
otu0508	-0.395338	0.00308928	-0.170372	0.218059	1.07407	Alphaproteobacteria	Alphaproteobacteria	Rhizobiales	Bradyrhizobiaceae	Bradyrhizobium	SOM
otu0510	-0.333404	0.0137542	0.131702	0.342463	0.962963	Chloroflexi	Anaerolineae	Anaerolineales	Anaerolineaceae	Ornatilinea	SOM
otu0513	0.444492	0.000759193	-0.226739	0.0991986	0.962963	Alphaproteobacteria	Alphaproteobacteria	unclassified_Alphaproteobacteria	unclassified_Alphaproteobacteria	unclassified_Alphaproteobacteria	SOM
otu0517	0.00354347	0.979712	0.421269	0.00151237	0.796296	Others	unclassified_Bacteria	unclassified_Bacteria	unclassified_Bacteria	unclassified_Bacteria	Gibbs free energy of DOM
otu0522	-0.412139	0.00195738	0.432267	0.00109783	0.944444	Betaproteobacteria	Betaproteobacteria	unclassified_Betaproteobacteria	unclassified_Betaproteobacteria	unclassified_Betaproteobacteria	both
otu0523	-0.53034	3.71e-05	0.0767343	0.581291	1.05556	Others	unclassified_Bacteria	unclassified_Bacteria	unclassified_Bacteria	unclassified_Bacteria	SOM
otu0525	0.0279449	0.841022	0.413921	0.00186231	0.796296	Others	unclassified_Bacteria	unclassified_Bacteria	unclassified_Bacteria	unclassified_Bacteria	Gibbs free energy of DOM
otu0527	0.445308	0.00074037	-0.307285	0.0238069	0.925926	Alphaproteobacteria	Alphaproteobacteria	unclassified_Alphaproteobacteria	unclassified_Alphaproteobacteria	unclassified_Alphaproteobacteria	both
otu0528	-0.153416	0.26805	0.387143	0.00382738	0.888889	Firmicutes	unclassified_Firmicutes	unclassified_Firmicutes	unclassified_Firmicutes	unclassified_Firmicutes	Gibbs free energy of DOM
otu0533	-0.459105	0.00047961	0.0895864	0.519435	0.962963	Betaproteobacteria	Betaproteobacteria	unclassified_Betaproteobacteria	unclassified_Betaproteobacteria	unclassified_Betaproteobacteria	SOM
otu0534	0.20912	0.129118	-0.467046	0.000370436	0.851852	Acidobacteria	Acidobacteria_Gp6	unclassified_Acidobacteria_Gp6	unclassified_Acidobacteria_Gp6	Gp6	Gibbs free energy of DOM
otu0536	-0.357355	0.007983	0.440061	0.000869154	1	Alphaproteobacteria	Alphaproteobacteria	Alphaproteobacteria_incertae_sedis	unclassified_Alphaproteobacteria_incertae_sedis	Rhizomicrobium	both
otu0537	0.27495	0.0442046	-0.229448	0.0951194	1.07407	Others	Opitutae	Opitutales	Opitutaceae	Opitutus	SOM
otu0538	0.0961779	0.489045	0.304311	0.02527	1.03704	Others	unclassified_Bacteria	unclassified_Bacteria	unclassified_Bacteria	unclassified_Bacteria	Gibbs free energy of DOM
otu0546	-0.314828	0.0204128	0.152539	0.270829	0.740741	Chloroflexi	Anaerolineae	Anaerolineales	Anaerolineaceae	unclassified_Anaerolineaceae	SOM
otu0551	0.33416	0.0135283	-0.299485	0.0278048	0.851852	Alphaproteobacteria	Alphaproteobacteria	Rhizobiales	unclassified_Rhizobiales	unclassified_Rhizobiales	both
otu0552	-0.281716	0.0390417	-0.147453	0.287316	0.87037	Others	Chloroplast	unclassified_Chloroplast	Chloroplast	Chlorophyta	SOM
otu0553	0.291329	0.032571	0.120464	0.385569	0.907407	Firmicutes	Clostridia	Clostridiales	Clostridiaceae 1	Clostridium sensu stricto	SOM
otu0565	-0.37187	0.00562642	0.631586	3.04e-07	0.907407	Others	unclassified_Bacteria	unclassified_Bacteria	unclassified_Bacteria	unclassified_Bacteria	both
otu0566	-0.379828	0.00461346	0.550181	1.63e-05	0.962963	Chloroflexi	Anaerolineae	Anaerolineales	Anaerolineaceae	unclassified_Anaerolineaceae	both
otu0570	-0.345353	0.0105378	0.17632	0.202174	0.944444	Alphaproteobacteria	Alphaproteobacteria	Rhizobiales	unclassified_Rhizobiales	unclassified_Rhizobiales	SOM
otu0573	-0.549472	1.68e-05	0.252048	0.0659685	0.796296	Alphaproteobacteria	Alphaproteobacteria	Rhizobiales	unclassified_Rhizobiales	unclassified_Rhizobiales	SOM
otu0577	-0.476001	0.000274737	-0.16537	0.232076	1	Others	unclassified_Bacteria	unclassified_Bacteria	unclassified_Bacteria	unclassified_Bacteria	SOM
otu0578	-0.37915	0.00469306	0.521242	5.32e-05	1.09259	Planctomycetes	Planctomycetia	Planctomycetales	Planctomycetaceae	unclassified_Planctomycetaceae	both
otu0581	0.314252	0.0206564	-0.290527	0.0330748	0.87037	Others	unclassified_Proteobacteria	unclassified_Proteobacteria	unclassified_Proteobacteria	unclassified_Proteobacteria	both
otu0583	0.274981	0.0441797	-0.0684235	0.622988	0.851852	Others	unclassified_Bacteria	unclassified_Bacteria	unclassified_Bacteria	unclassified_Bacteria	SOM
otu0588	-0.517224	6.21e-05	0.284587	0.0370073	0.944444	Others	unclassified_Bacteria	unclassified_Bacteria	unclassified_Bacteria	unclassified_Bacteria	both
otu0594	0.16678	0.228063	-0.388535	0.003692	0.796296	Deltaproteobacteria	Deltaproteobacteria	Desulfobacterales	Desulfobulbaceae	unclassified_Desulfobulbaceae	Gibbs free energy of DOM
otu0595	0.192842	0.162387	-0.553093	1.44e-05	0.981481	Others	unclassified_Bacteria	unclassified_Bacteria	unclassified_Bacteria	unclassified_Bacteria	Gibbs free energy of DOM
otu0599	-0.439623	0.000880768	-0.0289454	0.835408	0.907407	Chloroflexi	Anaerolineae	Anaerolineales	Anaerolineaceae	unclassified_Anaerolineaceae	SOM
otu0601	-0.30124	0.0268594	-0.0665479	0.63257	0.962963	Alphaproteobacteria	Alphaproteobacteria	Rhizobiales	Bradyrhizobiaceae	Bradyrhizobium	SOM
otu0603	-0.481959	0.000224165	0.416514	0.00173133	1.01852	Betaproteobacteria	Betaproteobacteria	unclassified_Betaproteobacteria	unclassified_Betaproteobacteria	unclassified_Betaproteobacteria	both
otu0605	0.185067	0.180329	0.562404	9.6e-06	1.03704	Alphaproteobacteria	Alphaproteobacteria	Rhizobiales	unclassified_Rhizobiales	unclassified_Rhizobiales	Gibbs free energy of DOM
otu0610	-0.120404	0.385808	0.490953	0.000163715	0.907407	Deltaproteobacteria	Deltaproteobacteria	Desulfuromonadales	Geobacteraceae	Geobacter	Gibbs free energy of DOM
otu0624	0.332987	0.0138803	-0.307668	0.0236237	0.907407	Betaproteobacteria	Betaproteobacteria	Gallionellales	Gallionellaceae	Sideroxydans	both
otu0625	-0.313556	0.0209547	0.3439	0.0108907	0.722222	Deltaproteobacteria	Deltaproteobacteria	Syntrophobacterales	Syntrophobacteraceae	Syntrophobacter	both
otu0626	-0.17406	0.20811	0.399242	0.00278418	1.18519	Acidobacteria	Acidobacteria_Gp1	unclassified_Acidobacteria_Gp1	unclassified_Acidobacteria_Gp1	Gp1	Gibbs free energy of DOM
otu0628	-0.146846	0.289325	0.300247	0.0273909	0.981481	Alphaproteobacteria	Alphaproteobacteria	Rhizobiales	Hyphomicrobiaceae	Rhodomicrobium	Gibbs free energy of DOM
otu0630	0.0810641	0.560083	0.394036	0.00319738	0.703704	Chloroflexi	Anaerolineae	Anaerolineales	Anaerolineaceae	unclassified_Anaerolineaceae	Gibbs free energy of DOM
otu0637	-0.278725	0.041259	0.237474	0.0837975	0.907407	Others	unclassified_Bacteria	unclassified_Bacteria	unclassified_Bacteria	unclassified_Bacteria	SOM
otu0638	-0.419776	0.00157832	0.279167	0.0409249	1	Actinobacteria	Actinobacteria	Solirubrobacterales	Conexibacteraceae	Conexibacter	both
otu0651	-0.0467668	0.737016	-0.336173	0.0129423	0.814815	Others	unclassified_candidate division WPS-1	unclassified_candidate division WPS-1	unclassified_candidate division WPS-1	WPS-1_genera_incertae_sedis	Gibbs free energy of DOM
otu0653	-0.193661	0.160575	0.400876	0.00266467	0.888889	Betaproteobacteria	Betaproteobacteria	unclassified_Betaproteobacteria	unclassified_Betaproteobacteria	unclassified_Betaproteobacteria	Gibbs free energy of DOM
otu0656	-0.029488	0.832367	0.290424	0.0331393	0.814815	Chloroflexi	unclassified_Chloroflexi	unclassified_Chloroflexi	unclassified_Chloroflexi	unclassified_Chloroflexi	Gibbs free energy of DOM
otu0659	-0.27116	0.0473321	0.238647	0.082235	0.777778	Chloroflexi	Anaerolineae	Anaerolineales	Anaerolineaceae	unclassified_Anaerolineaceae	SOM
otu0662	-0.0909167	0.513226	0.328062	0.0154446	0.833333	Chloroflexi	unclassified_Chloroflexi	unclassified_Chloroflexi	unclassified_Chloroflexi	unclassified_Chloroflexi	Gibbs free energy of DOM
otu0665	-0.415399	0.00178664	0.303883	0.0254866	0.944444	Chloroflexi	Anaerolineae	Anaerolineales	Anaerolineaceae	unclassified_Anaerolineaceae	both
otu0670	0.163371	0.237847	-0.293397	0.0313024	0.703704	Chloroflexi	Anaerolineae	Anaerolineales	Anaerolineaceae	unclassified_Anaerolineaceae	Gibbs free energy of DOM
otu0677	0.229107	0.0956264	0.287242	0.0352039	0.888889	Chloroflexi	Anaerolineae	Anaerolineales	Anaerolineaceae	unclassified_Anaerolineaceae	Gibbs free energy of DOM
otu0684	-0.223504	0.104246	0.279562	0.0406284	0.833333	Chloroflexi	Anaerolineae	Anaerolineales	Anaerolineaceae	unclassified_Anaerolineaceae	Gibbs free energy of DOM
otu0688	-0.207794	0.131618	0.302333	0.0262845	0.87037	Acidobacteria	Acidobacteria_Gp1	unclassified_Acidobacteria_Gp1	unclassified_Acidobacteria_Gp1	Gp1	Gibbs free energy of DOM
otu0689	-0.390142	0.00354093	0.136427	0.325274	0.888889	Betaproteobacteria	Betaproteobacteria	Burkholderiales	Burkholderiales_incertae_sedis	unclassified_Burkholderiales_incertae_sedis	SOM
otu0691	-0.114626	0.40918	0.396239	0.00301635	0.814815	Acidobacteria	Acidobacteria_Gp1	unclassified_Acidobacteria_Gp1	unclassified_Acidobacteria_Gp1	Gp1	Gibbs free energy of DOM
otu0702	-0.41983	0.00157587	0.147024	0.288735	0.814815	Others	Gemmatimonadetes	Gemmatimonadales	Gemmatimonadaceae	Gemmatimonas	SOM
otu0704	-0.402644	0.00254048	0.284855	0.0368214	0.851852	Betaproteobacteria	Betaproteobacteria	Burkholderiales	Burkholderiales_incertae_sedis	unclassified_Burkholderiales_incertae_sedis	both
otu0706	-0.288222	0.0345568	-0.139674	0.313779	0.777778	Betaproteobacteria	Betaproteobacteria	unclassified_Betaproteobacteria	unclassified_Betaproteobacteria	unclassified_Betaproteobacteria	SOM
otu0709	-0.511209	7.81e-05	0.0645282	0.642954	0.814815	Alphaproteobacteria	Alphaproteobacteria	Rhizobiales	unclassified_Rhizobiales	unclassified_Rhizobiales	SOM
otu0710	0.282869	0.0382138	-0.0966846	0.486748	0.925926	Others	unclassified_candidate division WPS-1	unclassified_candidate division WPS-1	unclassified_candidate division WPS-1	WPS-1_genera_incertae_sedis	SOM
otu0712	-0.25842	0.0591949	0.379045	0.00470542	0.648148	Betaproteobacteria	Betaproteobacteria	unclassified_Betaproteobacteria	unclassified_Betaproteobacteria	unclassified_Betaproteobacteria	Gibbs free energy of DOM
otu0715	-0.299212	0.0279546	0.0533961	0.70137	0.777778	Others	Chloroplast	unclassified_Chloroplast	Chloroplast	Chlorophyta	SOM
otu0720	-0.217222	0.114611	0.620119	5.71e-07	0.944444	Others	Gemmatimonadetes	Gemmatimonadales	Gemmatimonadaceae	Gemmatimonas	Gibbs free energy of DOM
otu0727	0.00485013	0.972233	0.425787	0.00132759	0.777778	Alphaproteobacteria	Alphaproteobacteria	Rhodospirillales	Rhodospirillaceae	unclassified_Rhodospirillaceae	Gibbs free energy of DOM
otu0729	0.323109	0.0171671	0.036948	0.790818	0.666667	Others	unclassified_Bacteria	unclassified_Bacteria	unclassified_Bacteria	unclassified_Bacteria	SOM
otu0731	-0.0671457	0.629509	0.390827	0.00347828	0.722222	Chloroflexi	unclassified_Chloroflexi	unclassified_Chloroflexi	unclassified_Chloroflexi	unclassified_Chloroflexi	Gibbs free energy of DOM
otu0732	0.377691	0.0048683	-0.067053	0.629984	0.888889	Betaproteobacteria	Betaproteobacteria	Gallionellales	Gallionellaceae	Sideroxydans	SOM
otu0733	0.342311	0.011288	0.146942	0.289006	0.703704	Chloroflexi	Anaerolineae	Anaerolineales	Anaerolineaceae	unclassified_Anaerolineaceae	SOM
otu0739	-0.355856	0.00826937	0.160844	0.245283	0.740741	Actinobacteria	Actinobacteria	Solirubrobacterales	Conexibacteraceae	Conexibacter	SOM
otu0741	-0.248426	0.0700865	0.310181	0.0224514	0.796296	Alphaproteobacteria	Alphaproteobacteria	Rhizobiales	unclassified_Rhizobiales	unclassified_Rhizobiales	Gibbs free energy of DOM
otu0749	0.358436	0.00778179	-0.1072	0.440381	0.703704	Betaproteobacteria	Betaproteobacteria	Gallionellales	Gallionellaceae	Sideroxydans	SOM
otu0751	0.151104	0.275416	-0.268505	0.0496287	0.777778	Deltaproteobacteria	Deltaproteobacteria	Syntrophobacterales	Syntrophaceae	unclassified_Syntrophaceae	Gibbs free energy of DOM
otu0757	-0.298017	0.0286168	0.165755	0.230974	0.907407	Alphaproteobacteria	Alphaproteobacteria	Rhizobiales	unclassified_Rhizobiales	unclassified_Rhizobiales	SOM
otu0761	-0.0429924	0.757566	0.426518	0.0012997	0.907407	Chloroflexi	unclassified_Chloroflexi	unclassified_Chloroflexi	unclassified_Chloroflexi	unclassified_Chloroflexi	Gibbs free energy of DOM
otu0762	0.335376	0.0131718	0.0384582	0.782473	0.648148	Acidobacteria	Acidobacteria_Gp18	unclassified_Acidobacteria_Gp18	unclassified_Acidobacteria_Gp18	Gp18	SOM
otu0768	-0.136661	0.324437	0.459903	0.00046746	0.944444	Actinobacteria	Actinobacteria	Gaiellales	Gaiellaceae	Gaiella	Gibbs free energy of DOM
otu0778	0.0629643	0.651043	-0.328371	0.0153422	0.685185	Betaproteobacteria	Betaproteobacteria	Gallionellales	Gallionellaceae	Sideroxydans	Gibbs free energy of DOM
otu0785	-0.347823	0.00996097	0.224349	0.10291	0.814815	Actinobacteria	Actinobacteria	Solirubrobacterales	Conexibacteraceae	Conexibacter	SOM
otu0787	0.11338	0.414321	0.275359	0.0438769	0.87037	Alphaproteobacteria	Alphaproteobacteria	Rhizobiales	Hyphomicrobiaceae	Rhodomicrobium	Gibbs free energy of DOM
otu0798	-0.386401	0.0039014	0.476392	0.000271121	0.888889	Chloroflexi	Anaerolineae	Anaerolineales	Anaerolineaceae	unclassified_Anaerolineaceae	both
otu0814	0.353779	0.00868097	0.245846	0.0731444	0.740741	Acidobacteria	Acidobacteria_Gp18	unclassified_Acidobacteria_Gp18	unclassified_Acidobacteria_Gp18	Gp18	SOM
otu0816	0.227665	0.09779	-0.35397	0.00864222	0.759259	Others	unclassified_Armatimonadetes	unclassified_Armatimonadetes	unclassified_Armatimonadetes	Armatimonadetes_gp2	Gibbs free energy of DOM
otu0820	-0.0255894	0.85427	0.418474	0.00163786	0.777778	Gammaproteobacteria	Gammaproteobacteria	Xanthomonadales	Sinobacteraceae	Steroidobacter	Gibbs free energy of DOM
otu0829	0.162226	0.241198	-0.291755	0.0323065	0.851852	Acidobacteria	Acidobacteria_Gp6	unclassified_Acidobacteria_Gp6	unclassified_Acidobacteria_Gp6	Gp6	Gibbs free energy of DOM
otu0831	-0.531979	3.47e-05	0.257326	0.0603158	0.907407	Acidobacteria	Acidobacteria_Gp7	unclassified_Acidobacteria_Gp7	unclassified_Acidobacteria_Gp7	Gp7	SOM
otu0838	0.356726	0.00810199	-0.291616	0.0323928	0.740741	Others	unclassified_Bacteria	unclassified_Bacteria	unclassified_Bacteria	unclassified_Bacteria	both
otu0849	0.356606	0.00812502	0.0250496	0.857312	0.944444	Acidobacteria	Acidobacteria_Gp7	unclassified_Acidobacteria_Gp7	unclassified_Acidobacteria_Gp7	Gp7	SOM
otu0855	-0.162944	0.239092	0.289547	0.0336985	0.833333	Alphaproteobacteria	Alphaproteobacteria	Rhizobiales	unclassified_Rhizobiales	unclassified_Rhizobiales	Gibbs free energy of DOM
otu0860	-0.439613	0.000881024	0.379976	0.00459617	0.759259	Alphaproteobacteria	Alphaproteobacteria	Rhizobiales	unclassified_Rhizobiales	unclassified_Rhizobiales	both
otu0861	-0.295745	0.0299127	-0.0144625	0.917331	0.666667	Firmicutes	Bacilli	Bacillales	Bacillaceae 1	Bacillus	SOM
otu0865	0.0954024	0.492571	0.268142	0.0499499	0.796296	Acidobacteria	Acidobacteria_Gp6	unclassified_Acidobacteria_Gp6	unclassified_Acidobacteria_Gp6	Gp6	Gibbs free energy of DOM
otu0866	-0.330586	0.0146249	0.134004	0.334021	0.759259	Chloroflexi	Anaerolineae	Anaerolineales	Anaerolineaceae	unclassified_Anaerolineaceae	SOM
otu0868	0.029342	0.833185	0.491635	0.000159803	0.888889	Acidobacteria	Acidobacteria_Gp3	unclassified_Acidobacteria_Gp3	unclassified_Acidobacteria_Gp3	Gp3	Gibbs free energy of DOM
otu0878	-0.534828	3.1e-05	-0.000723867	0.995855	0.703704	Betaproteobacteria	Betaproteobacteria	unclassified_Betaproteobacteria	unclassified_Betaproteobacteria	unclassified_Betaproteobacteria	SOM
otu0879	-0.118277	0.394318	-0.38302	0.00425454	0.703704	Actinobacteria	Actinobacteria	Actinomycetales	Mycobacteriaceae	Mycobacterium	Gibbs free energy of DOM
otu0885	-0.329074	0.0151112	0.456013	0.000529468	0.796296	Alphaproteobacteria	Alphaproteobacteria	Rhizobiales	Hyphomicrobiaceae	Rhodomicrobium	both
otu0887	-0.366828	0.00636474	0.21374	0.120686	0.777778	Acidobacteria	Acidobacteria_Gp1	unclassified_Acidobacteria_Gp1	unclassified_Acidobacteria_Gp1	Gp1	SOM
otu0889	-0.360391	0.00742927	0.276122	0.0432717	0.796296	Others	unclassified_Bacteria	unclassified_Bacteria	unclassified_Bacteria	unclassified_Bacteria	both
otu0909	-0.454653	0.000552841	0.215517	0.117556	0.796296	Chloroflexi	Anaerolineae	Anaerolineales	Anaerolineaceae	unclassified_Anaerolineaceae	SOM
otu0914	0.39317	0.00327109	-0.224398	0.102832	0.685185	Chloroflexi	Anaerolineae	Anaerolineales	Anaerolineaceae	unclassified_Anaerolineaceae	SOM
otu0916	-0.30421	0.025321	0.313668	0.0209064	0.648148	Others	unclassified_Proteobacteria	unclassified_Proteobacteria	unclassified_Proteobacteria	unclassified_Proteobacteria	both
otu0922	0.156637	0.25801	0.288805	0.0341768	0.722222	Firmicutes	unclassified_Firmicutes	unclassified_Firmicutes	unclassified_Firmicutes	unclassified_Firmicutes	Gibbs free energy of DOM
otu0930	-0.328653	0.0152493	0.106448	0.443614	0.722222	Betaproteobacteria	Betaproteobacteria	Burkholderiales	Burkholderiaceae	Burkholderia	SOM
otu0938	0.0328905	0.813352	0.422624	0.00145468	0.703704	Chloroflexi	Anaerolineae	Anaerolineales	Anaerolineaceae	unclassified_Anaerolineaceae	Gibbs free energy of DOM
otu0941	0.286423	0.0357521	0.035314	0.799873	0.851852	Planctomycetes	Planctomycetia	Planctomycetales	Planctomycetaceae	unclassified_Planctomycetaceae	SOM
otu0944	0.214197	0.119874	-0.352823	0.00887612	0.62963	Chloroflexi	Anaerolineae	Anaerolineales	Anaerolineaceae	unclassified_Anaerolineaceae	Gibbs free energy of DOM
otu0954	-0.298057	0.0285943	0.0397608	0.775294	0.648148	Betaproteobacteria	Betaproteobacteria	unclassified_Betaproteobacteria	unclassified_Betaproteobacteria	unclassified_Betaproteobacteria	SOM
otu0962	0.0948266	0.495198	0.290692	0.0329701	0.796296	Others	unclassified_Bacteria	unclassified_Bacteria	unclassified_Bacteria	unclassified_Bacteria	Gibbs free energy of DOM
otu0966	0.0415543	0.765441	0.354521	0.00853187	0.62963	Chloroflexi	unclassified_Chloroflexi	unclassified_Chloroflexi	unclassified_Chloroflexi	unclassified_Chloroflexi	Gibbs free energy of DOM
otu0968	0.0886764	0.523704	-0.341492	0.0114975	0.740741	Actinobacteria	Actinobacteria	unclassified_Actinobacteria	unclassified_Actinobacteria	unclassified_Actinobacteria	Gibbs free energy of DOM
otu0971	0.309276	0.0228678	-0.315988	0.0199289	0.833333	Deltaproteobacteria	Deltaproteobacteria	Syntrophobacterales	Syntrophaceae	unclassified_Syntrophaceae	both
otu0975	-0.344232	0.0108092	0.194414	0.158924	0.759259	Chloroflexi	Anaerolineae	Anaerolineales	Anaerolineaceae	unclassified_Anaerolineaceae	SOM
otu0977	-0.0041812	0.976062	0.293716	0.0311108	0.796296	Chloroflexi	Ktedonobacteria	Ktedonobacterales	unclassified_Ktedonobacterales	unclassified_Ktedonobacterales	Gibbs free energy of DOM
otu0981	0.126995	0.360141	-0.339876	0.0119211	0.759259	Acidobacteria	Acidobacteria_Gp7	unclassified_Acidobacteria_Gp7	unclassified_Acidobacteria_Gp7	Gp7	Gibbs free energy of DOM
otu0983	-0.332174	0.0141287	0.24114	0.078991	0.685185	Actinobacteria	Actinobacteria	Actinomycetales	Mycobacteriaceae	Mycobacterium	SOM
otu0985	-0.34307	0.0110966	0.456448	0.00052218	0.777778	Others	unclassified_Bacteria	unclassified_Bacteria	unclassified_Bacteria	unclassified_Bacteria	both
otu0986	-0.418294	0.00164625	0.365984	0.00649629	0.851852	Actinobacteria	Actinobacteria	Solirubrobacterales	Conexibacteraceae	Conexibacter	both
otu0992	0.15582	0.260533	0.501077	0.000113729	0.777778	Alphaproteobacteria	Alphaproteobacteria	Rhodospirillales	Rhodospirillaceae	unclassified_Rhodospirillaceae	Gibbs free energy of DOM
otu0998	0.0340071	0.807136	0.421973	0.00148214	0.833333	Firmicutes	unclassified_Firmicutes	unclassified_Firmicutes	unclassified_Firmicutes	unclassified_Firmicutes	Gibbs free energy of DOM
otu0999	0.260645	0.0569662	-0.328642	0.0152527	0.666667	Others	unclassified_Bacteria	unclassified_Bacteria	unclassified_Bacteria	unclassified_Bacteria	Gibbs free energy of DOM
otu1000	-0.335117	0.0132469	0.432393	0.00109375	0.87037	Deltaproteobacteria	Deltaproteobacteria	unclassified_Deltaproteobacteria	Syntrophorhabdaceae	Syntrophorhabdus	both
otu1015	-0.357916	0.00787805	0.231343	0.0923441	0.907407	Alphaproteobacteria	Alphaproteobacteria	Rhizobiales	Rhizobiales_incertae_sedis	Bauldia	SOM
otu1026	0.0764487	0.582703	0.454415	0.000557031	0.907407	Deltaproteobacteria	Deltaproteobacteria	unclassified_Deltaproteobacteria	unclassified_Deltaproteobacteria	unclassified_Deltaproteobacteria	Gibbs free energy of DOM
otu1027	0.243534	0.0759714	-0.454149	0.000561727	0.648148	Others	unclassified_Bacteria	unclassified_Bacteria	unclassified_Bacteria	unclassified_Bacteria	Gibbs free energy of DOM
otu1030	0.35997	0.00750393	0.0833143	0.549206	0.537037	Chloroflexi	unclassified_Chloroflexi	unclassified_Chloroflexi	unclassified_Chloroflexi	unclassified_Chloroflexi	SOM
otu1032	-0.391546	0.00341354	0.493477	0.000149661	0.87037	Acidobacteria	Acidobacteria_Gp3	unclassified_Acidobacteria_Gp3	unclassified_Acidobacteria_Gp3	Gp3	both
otu1033	0.293224	0.0314071	-0.265062	0.0527421	0.833333	Planctomycetes	Planctomycetia	Planctomycetales	Planctomycetaceae	unclassified_Planctomycetaceae	SOM
otu1036	0.313143	0.021133	-0.0200401	0.885633	0.666667	Acidobacteria	Acidobacteria_Gp3	unclassified_Acidobacteria_Gp3	unclassified_Acidobacteria_Gp3	unclassified_Acidobacteria_Gp3	SOM
otu1038	0.131838	0.341964	-0.28057	0.0398798	0.703704	Others	unclassified_Bacteria	unclassified_Bacteria	unclassified_Bacteria	unclassified_Bacteria	Gibbs free energy of DOM
otu1053	-0.301634	0.0266511	-0.290379	0.0331681	0.703704	Actinobacteria	Actinobacteria	Acidimicrobiales	Iamiaceae	Aquihabitans	both
otu1057	-0.241671	0.0783128	0.361782	0.00718688	0.833333	Betaproteobacteria	Betaproteobacteria	unclassified_Betaproteobacteria	unclassified_Betaproteobacteria	unclassified_Betaproteobacteria	Gibbs free energy of DOM
otu1063	0.371112	0.0057325	-0.00306625	0.982444	0.685185	Others	unclassified_Bacteria	unclassified_Bacteria	unclassified_Bacteria	unclassified_Bacteria	SOM
otu1068	-0.504903	9.88e-05	0.261426	0.0561994	0.685185	Alphaproteobacteria	Alphaproteobacteria	Rhizobiales	Hyphomicrobiaceae	unclassified_Hyphomicrobiaceae	SOM
otu1069	-0.306174	0.0243449	0.220154	0.109679	0.574074	Others	unclassified_Bacteria	unclassified_Bacteria	unclassified_Bacteria	unclassified_Bacteria	SOM
otu1070	0.182403	0.186792	0.321669	0.0176978	0.611111	Chloroflexi	Anaerolineae	Anaerolineales	Anaerolineaceae	unclassified_Anaerolineaceae	Gibbs free energy of DOM
otu1077	-0.512413	7.46e-05	0.214096	0.120053	0.759259	Acidobacteria	Acidobacteria_Gp1	unclassified_Acidobacteria_Gp1	unclassified_Acidobacteria_Gp1	Gp1	SOM
otu1082	0.121498	0.381474	0.427021	0.00128081	0.722222	Gammaproteobacteria	Gammaproteobacteria	Xanthomonadales	Xanthomonadaceae	unclassified_Xanthomonadaceae	Gibbs free energy of DOM
otu1091	0.335021	0.0132749	-0.152047	0.272395	0.759259	Betaproteobacteria	Betaproteobacteria	Gallionellales	Gallionellaceae	Sideroxydans	SOM
otu1103	-0.46261	0.000428266	0.329342	0.0150241	0.759259	Alphaproteobacteria	Alphaproteobacteria	Rhizobiales	unclassified_Rhizobiales	unclassified_Rhizobiales	both
otu1104	-0.550459	1.62e-05	0.276522	0.0429578	0.722222	Others	unclassified_Bacteria	unclassified_Bacteria	unclassified_Bacteria	unclassified_Bacteria	both
otu1117	0.361183	0.00729036	-0.462367	0.000431653	0.62963	Others	unclassified_Bacteria	unclassified_Bacteria	unclassified_Bacteria	unclassified_Bacteria	both
otu1120	0.323693	0.0169558	-0.125392	0.366287	0.685185	Chloroflexi	unclassified_Chloroflexi	unclassified_Chloroflexi	unclassified_Chloroflexi	unclassified_Chloroflexi	SOM
otu1133	0.300069	0.0274872	-0.189183	0.170661	0.574074	Deltaproteobacteria	Deltaproteobacteria	unclassified_Deltaproteobacteria	unclassified_Deltaproteobacteria	unclassified_Deltaproteobacteria	SOM
otu1147	0.300268	0.0273795	0.149238	0.281454	0.703704	Deltaproteobacteria	Deltaproteobacteria	Myxococcales	Cystobacteraceae	Anaeromyxobacter	SOM
otu1153	0.307189	0.0238532	-0.0954309	0.492441	0.666667	Others	unclassified_Armatimonadetes	unclassified_Armatimonadetes	unclassified_Armatimonadetes	Armatimonadetes_gp2	SOM
otu1157	-0.0348316	0.802552	0.388762	0.00367039	0.611111	Alphaproteobacteria	Alphaproteobacteria	Rhodospirillales	Rhodospirillaceae	unclassified_Rhodospirillaceae	Gibbs free energy of DOM
otu1167	-0.175663	0.203886	0.541505	2.35e-05	0.685185	Deltaproteobacteria	Deltaproteobacteria	Syntrophobacterales	Syntrophobacteraceae	unclassified_Syntrophobacteraceae	Gibbs free energy of DOM
otu1177	-0.369612	0.00594725	-0.085001	0.54112	0.740741	Acidobacteria	Acidobacteria_Gp6	unclassified_Acidobacteria_Gp6	unclassified_Acidobacteria_Gp6	Gp6	SOM
otu1179	-0.316724	0.0196272	0.416805	0.0017172	0.759259	Deltaproteobacteria	Deltaproteobacteria	Syntrophobacterales	Syntrophobacteraceae	unclassified_Syntrophobacteraceae	both
otu1180	-0.485578	0.000197745	0.0910077	0.512803	0.777778	Actinobacteria	Actinobacteria	Gaiellales	Gaiellaceae	Gaiella	SOM
otu1182	-0.240493	0.0798228	0.430288	0.00116389	0.648148	Others	Gemmatimonadetes	Gemmatimonadales	Gemmatimonadaceae	Gemmatimonas	Gibbs free energy of DOM
otu1187	0.289765	0.0335588	0.311094	0.0220381	0.62963	Deltaproteobacteria	Deltaproteobacteria	Desulfuromonadales	Geobacteraceae	Geobacter	both
otu1194	0.00592674	0.966073	0.297074	0.029149	0.592593	Deltaproteobacteria	Deltaproteobacteria	unclassified_Deltaproteobacteria	Syntrophorhabdaceae	Syntrophorhabdus	Gibbs free energy of DOM
otu1197	0.27879	0.0412102	0.0305843	0.826229	0.759259	Deltaproteobacteria	Deltaproteobacteria	Syntrophobacterales	Syntrophaceae	Desulfobacca	SOM
otu11994	0.0662017	0.634345	0.314585	0.0205153	0.296296	Alphaproteobacteria	Alphaproteobacteria	Rhodospirillales	Rhodospirillaceae	unclassified_Rhodospirillaceae	Gibbs free energy of DOM
otu1205	-0.50838	8.68e-05	0.201993	0.142989	0.666667	Actinobacteria	Actinobacteria	Gaiellales	Gaiellaceae	Gaiella	SOM
otu1206	-0.341622	0.0114642	0.244517	0.074759	0.555556	Actinobacteria	Actinobacteria	Gaiellales	Gaiellaceae	Gaiella	SOM
otu1208	-0.28341	0.0378306	0.127585	0.357898	0.703704	Acidobacteria	Acidobacteria_Gp6	unclassified_Acidobacteria_Gp6	unclassified_Acidobacteria_Gp6	Gp6	SOM
otu1211	-0.660636	5.45e-08	0.280102	0.0402256	0.777778	Acidobacteria	Acidobacteria_Gp1	unclassified_Acidobacteria_Gp1	unclassified_Acidobacteria_Gp1	unclassified_Acidobacteria_Gp1	both
otu1219	-0.350409	0.00938636	-0.0938013	0.499894	0.648148	Betaproteobacteria	Betaproteobacteria	unclassified_Betaproteobacteria	unclassified_Betaproteobacteria	unclassified_Betaproteobacteria	SOM
otu1222	0.0546133	0.694891	0.271784	0.046805	0.574074	Chloroflexi	Anaerolineae	Anaerolineales	Anaerolineaceae	unclassified_Anaerolineaceae	Gibbs free energy of DOM
otu1223	0.073356	0.598088	0.413235	0.0018984	0.814815	Others	unclassified_Bacteria	unclassified_Bacteria	unclassified_Bacteria	unclassified_Bacteria	Gibbs free energy of DOM
otu1224	0.372756	0.00550477	0.105906	0.445952	0.648148	Acidobacteria	Acidobacteria_Gp18	unclassified_Acidobacteria_Gp18	unclassified_Acidobacteria_Gp18	Gp18	SOM
otu1228	0.226397	0.0997233	-0.404953	0.00238603	0.611111	Chloroflexi	Anaerolineae	Anaerolineales	Anaerolineaceae	unclassified_Anaerolineaceae	Gibbs free energy of DOM
otu1230	0.100503	0.469619	0.288818	0.0341684	0.592593	Deltaproteobacteria	Deltaproteobacteria	Syntrophobacterales	Syntrophobacteraceae	unclassified_Syntrophobacteraceae	Gibbs free energy of DOM
otu1232	0.352969	0.00884614	-0.231884	0.0915648	0.703704	Alphaproteobacteria	Alphaproteobacteria	unclassified_Alphaproteobacteria	unclassified_Alphaproteobacteria	unclassified_Alphaproteobacteria	SOM
otu1234	0.0503291	0.717788	0.445446	0.000737228	0.62963	Deltaproteobacteria	Deltaproteobacteria	Desulfuromonadales	Geobacteraceae	Geobacter	Gibbs free energy of DOM
otu1244	-0.0871337	0.53098	-0.299978	0.0275368	0.666667	Acidobacteria	Acidobacteria_Gp5	unclassified_Acidobacteria_Gp5	unclassified_Acidobacteria_Gp5	Gp5	Gibbs free energy of DOM
otu1246	-0.353167	0.00880542	0.31858	0.0188829	0.685185	Planctomycetes	Planctomycetia	Planctomycetales	Planctomycetaceae	unclassified_Planctomycetaceae	both
otu1249	0.285579	0.0363247	0.0448231	0.747577	0.703704	Others	unclassified_Bacteria	unclassified_Bacteria	unclassified_Bacteria	unclassified_Bacteria	SOM
otu1253	-0.157021	0.25683	0.354226	0.00859078	0.62963	Others	unclassified_Bacteria	unclassified_Bacteria	unclassified_Bacteria	unclassified_Bacteria	Gibbs free energy of DOM
otu1278	-0.0393555	0.777526	-0.320246	0.0182357	0.62963	Others	unclassified_Bacteria	unclassified_Bacteria	unclassified_Bacteria	unclassified_Bacteria	Gibbs free energy of DOM
otu1279	-0.34359	0.0109672	0.0606699	0.662981	0.648148	Alphaproteobacteria	Alphaproteobacteria	Rhizobiales	unclassified_Rhizobiales	unclassified_Rhizobiales	SOM
otu1282	-0.150022	0.278906	0.452866	0.000584976	0.648148	Betaproteobacteria	Betaproteobacteria	unclassified_Betaproteobacteria	unclassified_Betaproteobacteria	unclassified_Betaproteobacteria	Gibbs free energy of DOM
otu1286	-0.154569	0.264425	0.31681	0.0195919	0.592593	Betaproteobacteria	Betaproteobacteria	unclassified_Betaproteobacteria	unclassified_Betaproteobacteria	unclassified_Betaproteobacteria	Gibbs free energy of DOM
otu1302	0.045761	0.742475	0.422739	0.00144989	0.722222	Others	unclassified_Bacteria	unclassified_Bacteria	unclassified_Bacteria	unclassified_Bacteria	Gibbs free energy of DOM
otu1310	0.315996	0.0199258	-0.376401	0.00502809	0.722222	Deltaproteobacteria	Deltaproteobacteria	Desulfuromonadales	Geobacteraceae	Geobacter	both
otu1320	-0.635356	2.46e-07	0.324945	0.0165104	0.722222	Actinobacteria	Actinobacteria	Gaiellales	Gaiellaceae	Gaiella	both
otu1324	-0.123539	0.373467	0.347813	0.00996328	0.722222	Alphaproteobacteria	Alphaproteobacteria	Rhizobiales	Roseiarcaceae	Roseiarcus	Gibbs free energy of DOM
otu1333	-0.271095	0.0473873	0.159243	0.250075	0.62963	Betaproteobacteria	Betaproteobacteria	unclassified_Betaproteobacteria	unclassified_Betaproteobacteria	unclassified_Betaproteobacteria	SOM
otu1344	-0.424617	0.00137341	0.138483	0.317966	0.592593	Acidobacteria	Acidobacteria_Gp7	unclassified_Acidobacteria_Gp7	unclassified_Acidobacteria_Gp7	Gp7	SOM
otu1353	-0.46341	0.000417271	0.170854	0.21674	0.703704	Betaproteobacteria	Betaproteobacteria	unclassified_Betaproteobacteria	unclassified_Betaproteobacteria	unclassified_Betaproteobacteria	SOM
otu1362	-0.130893	0.345463	0.393757	0.00322101	0.648148	Betaproteobacteria	Betaproteobacteria	unclassified_Betaproteobacteria	unclassified_Betaproteobacteria	unclassified_Betaproteobacteria	Gibbs free energy of DOM
otu1364	-0.407452	0.00222831	0.105989	0.44559	0.611111	Alphaproteobacteria	Alphaproteobacteria	Rhizobiales	unclassified_Rhizobiales	unclassified_Rhizobiales	SOM
otu1375	-0.344778	0.0106763	0.157582	0.255113	0.555556	Betaproteobacteria	Betaproteobacteria	unclassified_Betaproteobacteria	unclassified_Betaproteobacteria	unclassified_Betaproteobacteria	SOM
otu1380	0.224202	0.10314	0.387469	0.00379537	0.740741	Deltaproteobacteria	Deltaproteobacteria	Desulfuromonadales	Geobacteraceae	Geobacter	Gibbs free energy of DOM
otu1382	0.182395	0.186812	-0.395474	0.00307813	0.537037	Others	unclassified_Bacteria	unclassified_Bacteria	unclassified_Bacteria	unclassified_Bacteria	Gibbs free energy of DOM
otu1403	-0.509628	8.29e-05	0.0906152	0.514631	0.722222	Others	unclassified_Bacteria	unclassified_Bacteria	unclassified_Bacteria	unclassified_Bacteria	SOM
otu1405	-0.276113	0.0432789	0.283791	0.0375625	0.555556	Actinobacteria	Actinobacteria	Gaiellales	Gaiellaceae	Gaiella	both
otu1408	0.195949	0.155596	-0.389484	0.00360216	0.62963	Alphaproteobacteria	Alphaproteobacteria	Rhizobiales	unclassified_Rhizobiales	unclassified_Rhizobiales	Gibbs free energy of DOM
otu1413	-0.0815034	0.557951	0.401183	0.00264276	0.722222	Others	unclassified_Bacteria	unclassified_Bacteria	unclassified_Bacteria	unclassified_Bacteria	Gibbs free energy of DOM
otu1414	-0.285688	0.0362502	0.555474	1.3e-05	0.740741	Acidobacteria	Acidobacteria_Gp3	unclassified_Acidobacteria_Gp3	unclassified_Acidobacteria_Gp3	Gp3	both
otu1421	-0.363732	0.00685888	0.125899	0.364335	0.722222	Betaproteobacteria	Betaproteobacteria	unclassified_Betaproteobacteria	unclassified_Betaproteobacteria	unclassified_Betaproteobacteria	SOM
otu1425	0.22769	0.0977522	-0.28087	0.0396591	0.611111	Chloroflexi	Anaerolineae	Anaerolineales	Anaerolineaceae	unclassified_Anaerolineaceae	Gibbs free energy of DOM
otu1426	-0.196806	0.153759	0.435957	0.000983572	0.648148	Alphaproteobacteria	Alphaproteobacteria	Rhizobiales	unclassified_Rhizobiales	unclassified_Rhizobiales	Gibbs free energy of DOM
otu1453	-0.392281	0.00334841	0.436308	0.000973305	0.685185	Betaproteobacteria	Betaproteobacteria	unclassified_Betaproteobacteria	unclassified_Betaproteobacteria	unclassified_Betaproteobacteria	both
otu1456	0.229053	0.0957064	-0.370167	0.00586702	0.462963	Others	unclassified_Bacteria	unclassified_Bacteria	unclassified_Bacteria	unclassified_Bacteria	Gibbs free energy of DOM
otu1487	0.0197172	0.887464	-0.403534	0.00247991	0.666667	Others	unclassified_Bacteria	unclassified_Bacteria	unclassified_Bacteria	unclassified_Bacteria	Gibbs free energy of DOM
otu1493	-0.538908	2.62e-05	0.165009	0.233111	0.611111	Alphaproteobacteria	Alphaproteobacteria	Rhizobiales	unclassified_Rhizobiales	unclassified_Rhizobiales	SOM
otu1495	-0.294681	0.0305357	0.375569	0.00513362	0.666667	Betaproteobacteria	Betaproteobacteria	unclassified_Betaproteobacteria	unclassified_Betaproteobacteria	unclassified_Betaproteobacteria	both
otu1532	-0.422034	0.00147953	-0.136914	0.323533	0.759259	Others	unclassified_Armatimonadetes	unclassified_Armatimonadetes	unclassified_Armatimonadetes	Armatimonadetes_gp4	SOM
otu1534	0.0166746	0.904742	0.375929	0.00508779	0.62963	Alphaproteobacteria	Alphaproteobacteria	Rhodospirillales	Rhodospirillaceae	unclassified_Rhodospirillaceae	Gibbs free energy of DOM
otu1536	-0.21038	0.126776	-0.331409	0.0143658	0.481481	Others	unclassified_Bacteria	unclassified_Bacteria	unclassified_Bacteria	unclassified_Bacteria	Gibbs free energy of DOM
otu1538	-0.165188	0.232595	0.395679	0.0030615	0.574074	Others	Sphingobacteriia	Sphingobacteriales	Chitinophagaceae	unclassified_Chitinophagaceae	Gibbs free energy of DOM
otu1541	-0.349644	0.00955323	0.115044	0.40746	0.592593	Alphaproteobacteria	Alphaproteobacteria	Rhizobiales	unclassified_Rhizobiales	unclassified_Rhizobiales	SOM
otu1543	0.22718	0.0985252	-0.38553	0.00398982	0.444444	Actinobacteria	Actinobacteria	Gaiellales	Gaiellaceae	Gaiella	Gibbs free energy of DOM
otu1550	0.0407033	0.770111	0.344783	0.0106751	0.574074	Deltaproteobacteria	Deltaproteobacteria	Myxococcales	Cystobacteraceae	Anaeromyxobacter	Gibbs free energy of DOM
otu1558	-0.110807	0.425063	0.347758	0.00997588	0.611111	Chloroflexi	unclassified_Chloroflexi	unclassified_Chloroflexi	unclassified_Chloroflexi	unclassified_Chloroflexi	Gibbs free energy of DOM
otu1561	0.530634	3.67e-05	-0.228893	0.0959441	0.574074	Actinobacteria	Actinobacteria	Actinomycetales	unclassified_Actinomycetales	unclassified_Actinomycetales	SOM
otu1564	-0.0576406	0.678872	0.292278	0.0319836	0.703704	Gammaproteobacteria	Gammaproteobacteria	Xanthomonadales	Xanthomonadaceae	unclassified_Xanthomonadaceae	Gibbs free energy of DOM
otu1575	-0.316199	0.0198419	0.478579	0.000251704	0.833333	Acidobacteria	Acidobacteria_Gp1	unclassified_Acidobacteria_Gp1	unclassified_Acidobacteria_Gp1	Gp1	both
otu1577	-0.0233918	0.866666	0.300067	0.0274882	0.62963	Deltaproteobacteria	Deltaproteobacteria	unclassified_Deltaproteobacteria	unclassified_Deltaproteobacteria	unclassified_Deltaproteobacteria	Gibbs free energy of DOM
otu1595	-0.315397	0.0201742	0.16787	0.224993	0.62963	Alphaproteobacteria	Alphaproteobacteria	Rhizobiales	Bradyrhizobiaceae	Bradyrhizobium	SOM
otu1613	-0.0933563	0.501939	0.306416	0.0242272	0.666667	Deltaproteobacteria	Deltaproteobacteria	Desulfuromonadales	Geobacteraceae	Geobacter	Gibbs free energy of DOM
otu1639	0.220979	0.108322	-0.370353	0.00584034	0.574074	Betaproteobacteria	Betaproteobacteria	unclassified_Betaproteobacteria	unclassified_Betaproteobacteria	unclassified_Betaproteobacteria	Gibbs free energy of DOM
otu1642	-0.306724	0.0240774	0.252511	0.0654563	0.62963	Acidobacteria	Acidobacteria_Gp6	unclassified_Acidobacteria_Gp6	unclassified_Acidobacteria_Gp6	Gp6	SOM
otu1643	0.272497	0.0462088	-0.163828	0.236519	0.592593	Alphaproteobacteria	Alphaproteobacteria	Rhodospirillales	unclassified_Rhodospirillales	Reyranella	SOM
otu1662	-0.312127	0.0215779	0.455055	0.000545839	0.62963	Acidobacteria	Acidobacteria_Gp1	unclassified_Acidobacteria_Gp1	unclassified_Acidobacteria_Gp1	Gp1	both
otu1671	0.285092	0.0366583	-0.251005	0.0671342	0.425926	Others	unclassified_Bacteria	unclassified_Bacteria	unclassified_Bacteria	unclassified_Bacteria	SOM
otu1682	-0.298015	0.0286181	0.018218	0.895971	0.62963	Acidobacteria	Acidobacteria_Gp6	unclassified_Acidobacteria_Gp6	unclassified_Acidobacteria_Gp6	Gp6	SOM
otu1685	0.153434	0.267993	0.279416	0.0407377	0.574074	Betaproteobacteria	Betaproteobacteria	unclassified_Betaproteobacteria	unclassified_Betaproteobacteria	unclassified_Betaproteobacteria	Gibbs free energy of DOM
otu1690	-0.345265	0.0105591	0.336929	0.012728	0.574074	Betaproteobacteria	Betaproteobacteria	unclassified_Betaproteobacteria	unclassified_Betaproteobacteria	unclassified_Betaproteobacteria	both
otu1703	-0.145616	0.293428	0.485257	0.000199968	0.666667	Deltaproteobacteria	Deltaproteobacteria	Desulfuromonadales	Geobacteraceae	Geobacter	Gibbs free energy of DOM
otu1710	-0.00395516	0.977356	0.354259	0.00858419	0.685185	Chloroflexi	unclassified_Chloroflexi	unclassified_Chloroflexi	unclassified_Chloroflexi	unclassified_Chloroflexi	Gibbs free energy of DOM
otu1717	0.0635964	0.647769	0.330975	0.0145019	0.648148	Others	unclassified_Bacteria	unclassified_Bacteria	unclassified_Bacteria	unclassified_Bacteria	Gibbs free energy of DOM
otu1746	-0.342223	0.0113102	0.177684	0.198648	0.666667	Actinobacteria	Actinobacteria	Actinomycetales	Nocardiaceae	Nocardia	SOM
otu1757	-0.208982	0.129377	0.396692	0.00298027	0.666667	Acidobacteria	Acidobacteria_Gp3	unclassified_Acidobacteria_Gp3	unclassified_Acidobacteria_Gp3	Gp3	Gibbs free energy of DOM
otu1760	-0.29664	0.0293966	-0.0899936	0.517531	0.722222	Actinobacteria	Actinobacteria	Actinomycetales	Micromonosporaceae	Dactylosporangium	SOM
otu1788	-0.267354	0.0506526	0.293054	0.0315101	0.648148	Deltaproteobacteria	Deltaproteobacteria	Syntrophobacterales	Syntrophobacteraceae	Syntrophobacter	Gibbs free energy of DOM
otu1792	-0.465099	0.000394889	0.0432359	0.756235	0.555556	Others	unclassified_Bacteria	unclassified_Bacteria	unclassified_Bacteria	unclassified_Bacteria	SOM
otu1806	-0.305641	0.0246065	0.0875419	0.52905	0.703704	Acidobacteria	Acidobacteria_Gp5	unclassified_Acidobacteria_Gp5	unclassified_Acidobacteria_Gp5	Gp5	SOM
otu1822	0.148706	0.283194	0.346628	0.0102366	0.648148	Acidobacteria	Acidobacteria_Gp4	unclassified_Acidobacteria_Gp4	unclassified_Acidobacteria_Gp4	Gp4	Gibbs free energy of DOM
otu1828	-0.396383	0.00300485	0.189328	0.170326	0.703704	Alphaproteobacteria	Alphaproteobacteria	Rhodospirillales	Acetobacteraceae	Acidisoma	SOM
otu1845	0.0169191	0.903351	0.308282	0.023333	0.722222	Acidobacteria	Acidobacteria_Gp1	unclassified_Acidobacteria_Gp1	unclassified_Acidobacteria_Gp1	unclassified_Acidobacteria_Gp1	Gibbs free energy of DOM
otu1857	-0.0552944	0.691275	-0.323401	0.0170614	0.537037	Alphaproteobacteria	Alphaproteobacteria	Rhodospirillales	unclassified_Rhodospirillales	unclassified_Rhodospirillales	Gibbs free energy of DOM
otu1867	0.258156	0.0594637	-0.454565	0.000554385	0.648148	Betaproteobacteria	Betaproteobacteria	unclassified_Betaproteobacteria	unclassified_Betaproteobacteria	unclassified_Betaproteobacteria	Gibbs free energy of DOM
otu1872	-0.438264	0.000917688	0.165394	0.232007	0.740741	Others	unclassified_Bacteria	unclassified_Bacteria	unclassified_Bacteria	unclassified_Bacteria	SOM
otu1880	0.0646067	0.64255	0.292841	0.0316397	0.481481	Betaproteobacteria	Betaproteobacteria	unclassified_Betaproteobacteria	unclassified_Betaproteobacteria	unclassified_Betaproteobacteria	Gibbs free energy of DOM
otu1887	-0.0879611	0.527072	0.485425	0.000198799	0.685185	Deltaproteobacteria	Deltaproteobacteria	Desulfuromonadales	Geobacteraceae	Geobacter	Gibbs free energy of DOM
otu1904	0.27619	0.0432181	-0.0636332	0.647578	0.685185	Others	unclassified_Bacteria	unclassified_Bacteria	unclassified_Bacteria	unclassified_Bacteria	SOM
otu1935	-0.490812	0.000164533	0.0594479	0.669374	0.592593	Actinobacteria	Actinobacteria	Actinomycetales	Cryptosporangiaceae	Jatrophihabitans	SOM
otu1943	0.34459	0.010722	-0.435371	0.00100098	0.592593	Betaproteobacteria	Betaproteobacteria	unclassified_Betaproteobacteria	unclassified_Betaproteobacteria	unclassified_Betaproteobacteria	both
otu1972	-0.434816	0.00101772	0.134146	0.333504	0.462963	Alphaproteobacteria	Alphaproteobacteria	Rhizobiales	Bradyrhizobiaceae	Bradyrhizobium	SOM
otu1975	-0.141711	0.306703	0.583876	3.58e-06	0.62963	Chloroflexi	Ktedonobacteria	Ktedonobacterales	unclassified_Ktedonobacterales	unclassified_Ktedonobacterales	Gibbs free energy of DOM
otu1977	-0.396922	0.0029621	0.467995	0.000359033	0.685185	Acidobacteria	Acidobacteria_Gp1	unclassified_Acidobacteria_Gp1	unclassified_Acidobacteria_Gp1	Gp1	both
otu2010	-0.36439	0.00675111	0.279263	0.0408529	0.611111	Others	unclassified_candidate division WPS-1	unclassified_candidate division WPS-1	unclassified_candidate division WPS-1	WPS-1_genera_incertae_sedis	both
otu2013	-0.274005	0.0449675	0.221637	0.107249	0.611111	Alphaproteobacteria	Alphaproteobacteria	Rhizobiales	unclassified_Rhizobiales	unclassified_Rhizobiales	SOM
otu2021	-0.524219	4.73e-05	0.271205	0.0472943	0.62963	Alphaproteobacteria	Alphaproteobacteria	Rhizobiales	unclassified_Rhizobiales	unclassified_Rhizobiales	both
otu2040	-0.432405	0.00109337	0.310349	0.022375	0.648148	Chloroflexi	Anaerolineae	Anaerolineales	Anaerolineaceae	unclassified_Anaerolineaceae	both
otu2050	0.290069	0.0333646	-0.216548	0.115768	0.611111	Others	Ignavibacteria	Ignavibacteriales	Ignavibacteriaceae	Ignavibacterium	SOM
otu2089	0.391836	0.0033877	-0.275224	0.0439847	0.592593	Deltaproteobacteria	Deltaproteobacteria	unclassified_Deltaproteobacteria	unclassified_Deltaproteobacteria	unclassified_Deltaproteobacteria	both
otu2136	-0.359884	0.00751932	-0.10066	0.468923	0.648148	Deltaproteobacteria	Deltaproteobacteria	unclassified_Deltaproteobacteria	unclassified_Deltaproteobacteria	unclassified_Deltaproteobacteria	SOM
otu2157	0.486432	0.000191939	-0.0756736	0.586542	0.574074	Planctomycetes	Planctomycetia	Planctomycetales	Planctomycetaceae	Pirellula	SOM
otu2166	0.184142	0.182555	-0.365028	0.00664803	0.444444	Others	unclassified_Bacteria	unclassified_Bacteria	unclassified_Bacteria	unclassified_Bacteria	Gibbs free energy of DOM
otu2209	0.286973	0.0353836	0.144173	0.298289	0.611111	Alphaproteobacteria	Alphaproteobacteria	unclassified_Alphaproteobacteria	unclassified_Alphaproteobacteria	unclassified_Alphaproteobacteria	SOM
otu2221	0.0480233	0.730215	0.273215	0.0456145	0.537037	Deltaproteobacteria	Deltaproteobacteria	Desulfuromonadales	Geobacteraceae	Geobacter	Gibbs free energy of DOM
otu2222	0.445421	0.000737797	-0.178908	0.195523	0.537037	Others	unclassified_Bacteria	unclassified_Bacteria	unclassified_Bacteria	unclassified_Bacteria	SOM
otu2224	0.0935986	0.500825	-0.422943	0.00144137	0.574074	Deltaproteobacteria	Deltaproteobacteria	unclassified_Deltaproteobacteria	unclassified_Deltaproteobacteria	unclassified_Deltaproteobacteria	Gibbs free energy of DOM
otu2279	0.0774978	0.577525	0.288996	0.0340534	0.611111	Deltaproteobacteria	Deltaproteobacteria	unclassified_Deltaproteobacteria	unclassified_Deltaproteobacteria	unclassified_Deltaproteobacteria	Gibbs free energy of DOM
otu2298	-0.186929	0.175908	-0.404902	0.00238936	0.555556	Others	unclassified_Proteobacteria	unclassified_Proteobacteria	unclassified_Proteobacteria	unclassified_Proteobacteria	Gibbs free energy of DOM
otu2300	-0.315287	0.0202203	0.39512	0.00310712	0.5	Deltaproteobacteria	Deltaproteobacteria	Myxococcales	Labilitrichaceae	Labilithrix	both
otu2314	0.395493	0.00307659	0.0796727	0.566858	0.444444	Acidobacteria	Acidobacteria_Gp13	unclassified_Acidobacteria_Gp13	unclassified_Acidobacteria_Gp13	Gp13	SOM
otu2374	-0.282743	0.0383034	-0.0420275	0.762847	0.611111	Others	unclassified_Bacteria	unclassified_Bacteria	unclassified_Bacteria	unclassified_Bacteria	SOM
otu2375	0.202528	0.14191	0.46056	0.000457663	0.574074	Others	unclassified_Bacteria	unclassified_Bacteria	unclassified_Bacteria	unclassified_Bacteria	Gibbs free energy of DOM
otu2381	0.198995	0.149144	0.451547	0.000609765	0.555556	Others	Sphingobacteriia	Sphingobacteriales	Chitinophagaceae	Terrimonas	Gibbs free energy of DOM
otu2390	-0.304336	0.0252575	0.0969222	0.485672	0.648148	Planctomycetes	Planctomycetia	Planctomycetales	Planctomycetaceae	unclassified_Planctomycetaceae	SOM
otu2393	-0.0460443	0.740936	-0.315087	0.0203039	0.481481	Others	Gemmatimonadetes	Gemmatimonadales	Gemmatimonadaceae	Gemmatimonas	Gibbs free energy of DOM
otu2400	0.226818	0.099078	0.297409	0.028959	0.518519	Firmicutes	Clostridia	Clostridiales	Clostridiaceae 1	unclassified_Clostridiaceae 1	Gibbs free energy of DOM
otu2411	-0.0402844	0.772413	0.291049	0.0327461	0.62963	Acidobacteria	Acidobacteria_Gp18	unclassified_Acidobacteria_Gp18	unclassified_Acidobacteria_Gp18	Gp18	Gibbs free energy of DOM
otu2414	0.321247	0.0178558	-0.330483	0.0146578	0.425926	Chloroflexi	Caldilineae	Caldilineales	Caldilineaceae	unclassified_Caldilineaceae	both
otu2416	0.11764	0.396888	0.535561	3.01e-05	0.537037	Betaproteobacteria	Betaproteobacteria	unclassified_Betaproteobacteria	unclassified_Betaproteobacteria	unclassified_Betaproteobacteria	Gibbs free energy of DOM
otu2417	-0.268603	0.0495428	0.200852	0.145307	0.537037	Others	unclassified_Bacteria	unclassified_Bacteria	unclassified_Bacteria	unclassified_Bacteria	SOM
otu2421	0.351539	0.00914442	-0.0365483	0.793031	0.537037	Acidobacteria	Holophagae	Holophagales	Holophagaceae	Geothrix	SOM
otu2451	-0.306114	0.0243744	-0.0118993	0.931944	0.648148	Betaproteobacteria	Betaproteobacteria	unclassified_Betaproteobacteria	unclassified_Betaproteobacteria	unclassified_Betaproteobacteria	SOM
otu2499	-0.269348	0.0488902	0.150435	0.277569	0.574074	Others	unclassified_Bacteria	unclassified_Bacteria	unclassified_Bacteria	unclassified_Bacteria	SOM
otu2568	-0.119427	0.389703	0.275511	0.0437557	0.555556	Gammaproteobacteria	Gammaproteobacteria	Xanthomonadales	Sinobacteraceae	Nevskia	Gibbs free energy of DOM
otu2603	0.335637	0.0130962	-0.0749813	0.58998	0.407407	Deltaproteobacteria	Deltaproteobacteria	Syntrophobacterales	Syntrophobacteraceae	unclassified_Syntrophobacteraceae	SOM
otu2607	-0.219086	0.111456	0.394482	0.00316001	0.611111	Deltaproteobacteria	Deltaproteobacteria	Desulfuromonadales	Geobacteraceae	Geobacter	Gibbs free energy of DOM
otu2616	-0.244974	0.0742007	0.383196	0.00423549	0.462963	Others	unclassified_Bacteria	unclassified_Bacteria	unclassified_Bacteria	unclassified_Bacteria	Gibbs free energy of DOM
otu2655	-0.459414	0.000474868	0.414173	0.00184921	0.574074	Deltaproteobacteria	Deltaproteobacteria	Myxococcales	unclassified_Myxococcales	unclassified_Myxococcales	both
otu2656	-0.0377221	0.786537	-0.312473	0.0214255	0.592593	Others	unclassified_Bacteria	unclassified_Bacteria	unclassified_Bacteria	unclassified_Bacteria	Gibbs free energy of DOM
otu2661	0.223475	0.104293	-0.445149	0.000744002	0.481481	Betaproteobacteria	Betaproteobacteria	unclassified_Betaproteobacteria	unclassified_Betaproteobacteria	unclassified_Betaproteobacteria	Gibbs free energy of DOM
otu2695	0.0735822	0.596957	-0.455968	0.000530229	0.351852	Gammaproteobacteria	Gammaproteobacteria	Xanthomonadales	Sinobacteraceae	unclassified_Sinobacteraceae	Gibbs free energy of DOM
otu2708	-0.353209	0.00879698	0.206381	0.134323	0.611111	Acidobacteria	Acidobacteria_Gp1	unclassified_Acidobacteria_Gp1	unclassified_Acidobacteria_Gp1	Gp1	SOM
otu2750	0.0756263	0.586776	0.351665	0.00911779	0.481481	Alphaproteobacteria	Alphaproteobacteria	Rhodospirillales	Rhodospirillaceae	unclassified_Rhodospirillaceae	Gibbs free energy of DOM
otu2769	0.288917	0.0341045	0.293183	0.0314319	0.462963	Deltaproteobacteria	Deltaproteobacteria	Desulfuromonadales	Geobacteraceae	Geobacter	both
otu2793	0.273271	0.0455684	0.246083	0.0728582	0.592593	Others	unclassified_Bacteria	unclassified_Bacteria	unclassified_Bacteria	unclassified_Bacteria	SOM
otu2817	0.0746916	0.591422	0.310722	0.0222057	0.574074	Alphaproteobacteria	Alphaproteobacteria	Rhodospirillales	Rhodospirillaceae	unclassified_Rhodospirillaceae	Gibbs free energy of DOM
otu2875	-0.290183	0.0332924	0.2315	0.0921177	0.444444	Others	unclassified_Proteobacteria	unclassified_Proteobacteria	unclassified_Proteobacteria	unclassified_Proteobacteria	SOM
otu2885	0.0864535	0.534204	0.363903	0.00683067	0.444444	Acidobacteria	Acidobacteria_Gp18	unclassified_Acidobacteria_Gp18	unclassified_Acidobacteria_Gp18	Gp18	Gibbs free energy of DOM
otu2943	0.0286874	0.836855	-0.279458	0.0407064	0.481481	Betaproteobacteria	Betaproteobacteria	unclassified_Betaproteobacteria	unclassified_Betaproteobacteria	unclassified_Betaproteobacteria	Gibbs free energy of DOM
otu2973	-0.169188	0.221322	-0.279343	0.0407927	0.481481	Deltaproteobacteria	Deltaproteobacteria	Myxococcales	unclassified_Myxococcales	unclassified_Myxococcales	Gibbs free energy of DOM
otu2978	-0.417879	0.00166575	0.176338	0.202128	0.481481	Others	Chthonomonadetes	Chthonomonadales	Chthonomonadaceae	Chthonomonas/Armatimonadetes_gp3	SOM
otu2991	-0.107287	0.440009	0.28366	0.0376539	0.444444	Planctomycetes	Planctomycetia	Planctomycetales	Planctomycetaceae	unclassified_Planctomycetaceae	Gibbs free energy of DOM
otu2992	-0.345751	0.0104432	0.264268	0.053482	0.537037	Deltaproteobacteria	Deltaproteobacteria	Myxococcales	unclassified_Myxococcales	unclassified_Myxococcales	SOM
otu3021	0.364237	0.00677598	-0.210545	0.126471	0.574074	Deltaproteobacteria	Deltaproteobacteria	Syntrophobacterales	Syntrophobacteraceae	Syntrophobacter	SOM
otu3022	-0.252079	0.0659341	0.325363	0.016364	0.5	Firmicutes	Clostridia	Clostridiales	Clostridiaceae 1	Clostridium sensu stricto	Gibbs free energy of DOM
otu3111	0.0785407	0.572399	-0.335412	0.0131611	0.592593	Alphaproteobacteria	Alphaproteobacteria	Rhizobiales	unclassified_Rhizobiales	unclassified_Rhizobiales	Gibbs free energy of DOM
otu3150	0.0206545	0.882151	0.27733	0.0423282	0.537037	Firmicutes	Clostridia	Clostridiales	Clostridiaceae 1	unclassified_Clostridiaceae 1	Gibbs free energy of DOM
otu3152	0.36467	0.00670568	-0.165557	0.231541	0.537037	Chloroflexi	Anaerolineae	Anaerolineales	Anaerolineaceae	unclassified_Anaerolineaceae	SOM
otu3153	-0.0926362	0.505257	0.355787	0.00828278	0.518519	Deltaproteobacteria	Deltaproteobacteria	Desulfuromonadales	Geobacteraceae	Geobacter	Gibbs free energy of DOM
otu3176	0.316762	0.0196116	-0.167474	0.226104	0.462963	Planctomycetes	Planctomycetia	Planctomycetales	Planctomycetaceae	unclassified_Planctomycetaceae	SOM
otu3178	-0.315702	0.0200472	0.427173	0.00127513	0.611111	Others	unclassified_Bacteria	unclassified_Bacteria	unclassified_Bacteria	unclassified_Bacteria	both
otu3228	-0.27189	0.0467156	0.0345726	0.803991	0.388889	Firmicutes	Bacilli	Bacillales	unclassified_Bacillales	unclassified_Bacillales	SOM
otu3338	-0.454825	0.000549832	-0.0623717	0.654118	0.425926	Alphaproteobacteria	Alphaproteobacteria	Rhizobiales	unclassified_Rhizobiales	unclassified_Rhizobiales	SOM
otu3350	-0.524231	4.73e-05	0.310274	0.022409	0.518519	Betaproteobacteria	Betaproteobacteria	unclassified_Betaproteobacteria	unclassified_Betaproteobacteria	unclassified_Betaproteobacteria	both
otu3424	0.474441	0.00028959	0.0178644	0.897979	0.481481	Others	unclassified_Bacteroidetes	unclassified_Bacteroidetes	unclassified_Bacteroidetes	unclassified_Bacteroidetes	SOM
otu3488	0.076032	0.584765	-0.501293	0.000112836	0.388889	Deltaproteobacteria	Deltaproteobacteria	Myxococcales	Haliangiaceae	Haliangium	Gibbs free energy of DOM
otu3649	0.310078	0.0224985	-0.0674254	0.628079	0.388889	Others	Bacteroidia	Bacteroidales	Prolixibacteraceae	unclassified_Prolixibacteraceae	SOM
otu3742	0.250835	0.0673253	-0.400146	0.00271752	0.5	Actinobacteria	Actinobacteria	Gaiellales	Gaiellaceae	Gaiella	Gibbs free energy of DOM
otu3763	-0.280698	0.0397852	0.326344	0.0160245	0.611111	Alphaproteobacteria	Alphaproteobacteria	Alphaproteobacteria_incertae_sedis	unclassified_Alphaproteobacteria_incertae_sedis	Rhizomicrobium	both
otu3772	-0.304417	0.0252167	0.388494	0.00369591	0.666667	Chloroflexi	Ktedonobacteria	Ktedonobacterales	unclassified_Ktedonobacterales	unclassified_Ktedonobacterales	both
otu3781	0.393785	0.00321864	-0.296514	0.0294684	0.425926	Deltaproteobacteria	Deltaproteobacteria	unclassified_Deltaproteobacteria	unclassified_Deltaproteobacteria	unclassified_Deltaproteobacteria	both
otu3808	0.190758	0.167062	-0.32369	0.016957	0.407407	Chloroflexi	Anaerolineae	Anaerolineales	Anaerolineaceae	unclassified_Anaerolineaceae	Gibbs free energy of DOM
otu3834	-0.143976	0.298957	0.395816	0.00305034	0.37037	Chloroflexi	Anaerolineae	Anaerolineales	Anaerolineaceae	unclassified_Anaerolineaceae	Gibbs free energy of DOM
otu3856	-0.304117	0.0253683	-0.00700087	0.959929	0.574074	Deltaproteobacteria	Deltaproteobacteria	Syntrophobacterales	Syntrophobacteraceae	Syntrophobacter	SOM
otu3903	-0.365108	0.00663534	-0.0754586	0.587609	0.462963	Betaproteobacteria	Betaproteobacteria	unclassified_Betaproteobacteria	unclassified_Betaproteobacteria	unclassified_Betaproteobacteria	SOM
otu3998	0.334981	0.0132865	-0.344439	0.0107585	0.425926	Deltaproteobacteria	Deltaproteobacteria	Desulfobacterales	Desulfobacteraceae	Desulfatiglans	both
otu4179	0.0171852	0.901839	0.302203	0.0263524	0.425926	Others	unclassified_Bacteria	unclassified_Bacteria	unclassified_Bacteria	unclassified_Bacteria	Gibbs free energy of DOM
otu4270	0.423897	0.00140227	-0.197987	0.151256	0.425926	Others	unclassified_Bacteria	unclassified_Bacteria	unclassified_Bacteria	unclassified_Bacteria	SOM
otu4275	-0.235989	0.0858077	0.505019	9.84e-05	0.462963	Deltaproteobacteria	Deltaproteobacteria	Syntrophobacterales	unclassified_Syntrophobacterales	unclassified_Syntrophobacterales	Gibbs free energy of DOM
otu4323	-0.35437	0.00856196	0.211925	0.123947	0.462963	Others	Sphingobacteriia	Sphingobacteriales	Chitinophagaceae	unclassified_Chitinophagaceae	SOM
otu4415	-0.476036	0.000274414	0.0138674	0.920722	0.388889	Deltaproteobacteria	Deltaproteobacteria	Myxococcales	Cystobacteraceae	Anaeromyxobacter	SOM
otu4425	-0.313725	0.0208818	0.0716678	0.606561	0.425926	Gammaproteobacteria	Gammaproteobacteria	unclassified_Gammaproteobacteria	unclassified_Gammaproteobacteria	unclassified_Gammaproteobacteria	SOM
otu4435	0.363964	0.00682063	0.139107	0.315767	0.444444	Deltaproteobacteria	Deltaproteobacteria	Desulfuromonadales	Geobacteraceae	Geobacter	SOM
otu4449	0.0511991	0.713117	0.489896	0.000169952	0.425926	Chloroflexi	Anaerolineae	Anaerolineales	Anaerolineaceae	unclassified_Anaerolineaceae	Gibbs free energy of DOM
otu4504	0.114044	0.411577	0.325669	0.0162574	0.388889	Others	unclassified_Bacteria	unclassified_Bacteria	unclassified_Bacteria	unclassified_Bacteria	Gibbs free energy of DOM
otu4556	-0.0636551	0.647465	-0.361722	0.00719722	0.481481	Acidobacteria	Acidobacteria_Gp17	unclassified_Acidobacteria_Gp17	unclassified_Acidobacteria_Gp17	Gp17	Gibbs free energy of DOM
otu4594	0.113655	0.413184	-0.406041	0.00231621	0.388889	Deltaproteobacteria	Deltaproteobacteria	unclassified_Deltaproteobacteria	unclassified_Deltaproteobacteria	unclassified_Deltaproteobacteria	Gibbs free energy of DOM
otu4610	-0.327738	0.0155525	-0.0329868	0.812816	0.351852	Others	unclassified_Bacteria	unclassified_Bacteria	unclassified_Bacteria	unclassified_Bacteria	SOM
otu4624	0.0857425	0.537584	0.360283	0.00744835	0.425926	Deltaproteobacteria	Deltaproteobacteria	Desulfuromonadales	Geobacteraceae	Geobacter	Gibbs free energy of DOM
otu4652	-0.0627763	0.652018	0.388101	0.00373382	0.407407	Planctomycetes	Planctomycetia	Planctomycetales	Planctomycetaceae	Thermogutta	Gibbs free energy of DOM
otu4961	0.213546	0.121031	-0.361843	0.00717643	0.407407	Others	unclassified_Bacteria	unclassified_Bacteria	unclassified_Bacteria	unclassified_Bacteria	Gibbs free energy of DOM
otu5440	-0.329528	0.0149637	-0.240454	0.0798729	0.407407	Acidobacteria	Acidobacteria_Gp6	unclassified_Acidobacteria_Gp6	unclassified_Acidobacteria_Gp6	Gp6	SOM
otu5694	-0.353708	0.00869518	-0.0965535	0.487341	0.388889	Others	unclassified_Bacteria	unclassified_Bacteria	unclassified_Bacteria	unclassified_Bacteria	SOM
otu5718	-0.272699	0.0460408	-0.13168	0.342546	0.351852	Planctomycetes	Planctomycetia	Planctomycetales	Planctomycetaceae	Zavarzinella	SOM
otu5786	0.364807	0.00668357	-0.154676	0.264092	0.407407	Deltaproteobacteria	Deltaproteobacteria	Syntrophobacterales	Syntrophobacteraceae	unclassified_Syntrophobacteraceae	SOM
otu6486	-0.314766	0.020439	0.0143951	0.917715	0.444444	Others	Sphingobacteriia	Sphingobacteriales	Chitinophagaceae	Flavisolibacter	SOM
otu6594	-0.165822	0.230784	0.310982	0.0220885	0.388889	Acidobacteria	Acidobacteria_Gp3	unclassified_Acidobacteria_Gp3	unclassified_Acidobacteria_Gp3	Candidatus Solibacter	Gibbs free energy of DOM
otu7068	-0.481004	0.000231651	0.250363	0.0678598	0.333333	Others	unclassified_Bacteria	unclassified_Bacteria	unclassified_Bacteria	unclassified_Bacteria	SOM
